# Supplementary material for: Lateral Gene Transfer Drives Metabolic Flexibility in the Anaerobic Methane-Oxidizing Archaeal Family Methanoperedenaceae
Source: mBio. 2020 Jun 30;11(3):e01325-20. doi: 10.1128/mBio.01325-20 (PMC7327174; doi:10.1128/mBio.01325-20)
Supplement: DATA SET S1 [file mBio.01325-20-sd001.xlsx]

## Sheet: A.) Central metabolic pathways
Gene product	Gene	ASW-1	ASW-2	ASW-3	ASW-4_00159	ASW-5_00004	ASW-6	BLZ2	CMD-1	CMD-2	HGW-1	M.Ferri	M.Nitro	MGW-1	Mn-1	Mn-2
Methyl-coenzyme M reductase beta subunit	mcrB	*	ASW-2_01161	ASW-3_00404	*	*	ASW-6_00962	BLZ2_03152	CMD-1_00573	CMD-2_01574	HGW-1_01262	M.Ferri_02747	M.Nitro_01087	MGW-1_01805	Mn-1_01764	Mn-2_00039
Methyl-coenzyme M reductase subunit D	mcrD	*	ASW-2_00578	ASW-3_00403	ASW-4_00159	ASW-5_00004	*	BLZ2_00255,BLZ2_03151	CMD-1_00572,CMD-1_00858	CMD-2_01575	HGW-1_01263	M.Ferri_02746	M.Nitro_01088,M.Nitro_02120	MGW-1_00987,MGW-1_01806	Mn-1_01765	Mn-2_00040
Methyl-coenzyme M reductase gamma subunit	mcrG	*	*	ASW-3_00402	*	*	ASW-6_00960	BLZ2_03150	CMD-1_00571	CMD-2_01576	HGW-1_01264	M.Ferri_02745	M.Nitro_01089	MGW-1_01807	Mn-1_01766	Mn-2_00041
Methyl-coenzyme M reductase alpha subunit	mcrA	*	*	ASW-3_00401	*	*	ASW-6_00959	BLZ2_03149	CMD-1_00570	CMD-2_01577	HGW-1_01265	M.Ferri_02744	M.Nitro_01090	*	Mn-1_01767	Mn-2_00042
Heterodisulfide reductase subunit A	hdrA	ASW-1_01352	ASW-2_00583	ASW-3_01501	ASW-4_00155	ASW-5_00009	ASW-6_01895	BLZ2_00259,BLZ2_00413	CMD-1_00862	CMD-2_01438	HGW-1_00108	M.Ferri_01425	M.Nitro_02124	MGW-1_00755	Mn-1_00702	Mn-2_01047
Heterodisulfide reductase subunit B	hdrB	ASW-1_01350	ASW-2_00582	ASW-3_01502	*	ASW-5_00008	ASW-6_01896	BLZ2_00258,BLZ2_00412	CMD-1_00861	CMD-2_01439	HGW-1_00107	M.Ferri_01424	M.Nitro_02123	MGW-1_00753	Mn-1_00703	Mn-2_01048
Heterodisulfide reductase subunit C	hdrC	ASW-1_01403	ASW-2_00581	ASW-3_01503	*	ASW-5_00007	ASW-6_01897	BLZ2_00257,BLZ2_00411	CMD-1_00860	CMD-2_01440	HGW-1_00106	M.Ferri_01423	M.Nitro_02122	*	Mn-1_00704	Mn-2_01049
Heterodisulfide reductase subunit C	hdrC	ASW-1_00354	ASW-2_00251,ASW-2_01780	*	ASW-4_01231	*	ASW-6_00806	BLZ2_00669	CMD-1_01762	CMD-2_01528	*	M.Ferri_01105	M.Nitro_02503	MGW-1_00507	Mn-1_00075	Mn-2_01182
Heterodisulfide reductase subunit B	hdrB	ASW-1_00355	ASW-2_00250,ASW-2_01779	*	ASW-4_01232	*	ASW-6_00805	BLZ2_00668	CMD-1_01763	CMD-2_01529	*	M.Ferri_01104	M.Nitro_02504	MGW-1_00506	Mn-1_00076	Mn-2_01183
Heterodisulfide reductase subunit A	hdrA	ASW-1_00356	ASW-2_00249,ASW-2_01778	*	ASW-4_01233	*	ASW-6_00804	BLZ2_00667	CMD-1_01764	CMD-2_01530	*	M.Ferri_01103	M.Nitro_02505	MGW-1_00505	Mn-1_00077	Mn-2_01184
Heterodisulfide reductase subunit D	hdrD	ASW-1_00941	ASW-2_01997	ASW-3_00346	ASW-4_01302	*	ASW-6_01918	BLZ2_03093,BLZ2_03264	CMD-1_00418	CMD-2_01068	HGW-1_00326	M.Ferri_01927	M.Nitro_02741,M.Nitro_02743	MGW-1_01757	Mn-1_02317	Mn-2_00933
Heterodisulfide reductase subunit E	hdrE	ASW-1_00940	ASW-2_01998	ASW-3_00347	ASW-4_01301	ASW-5_02662	ASW-6_01917	BLZ2_03092	*	*	HGW-1_00325	M.Ferri_01928	M.Nitro_02742,M.Nitro_02744	MGW-1_01758	Mn-1_02318	Mn-2_00934
Formylmethanofuran--tetrahydromethanopterin N-formyltransferase	ftr	ASW-1_00061	ASW-2_01569	ASW-3_02075	ASW-4_00436	ASW-5_01524	ASW-6_00663	BLZ2_02024	CMD-1_01703	CMD-2_00187	HGW-1_01252	M.Ferri_01440	M.Nitro_00630	MGW-1_01358	Mn-1_02463	Mn-2_02781
Tetrahydromethanopterin S-methyltransferase subunit H	mtrH	ASW-1_01089	ASW-2_01490	ASW-3_01321	ASW-4_00954	ASW-5_02901	ASW-6_01220	BLZ2_00336	CMD-1_01570	CMD-2_01084	HGW-1_01834	M.Ferri_01794	M.Nitro_00487	MGW-1_01332	Mn-1_02195	Mn-2_00540
Tetrahydromethanopterin S-methyltransferase subunit G	mtrG	ASW-1_01090	ASW-2_01491	ASW-3_01322	ASW-4_00955	ASW-5_02902	ASW-6_01219	BLZ2_00337	CMD-1_01569	CMD-2_01085	HGW-1_01835	M.Ferri_01793	M.Nitro_00486,M.Nitro_00849	MGW-1_00329,MGW-1_01333	Mn-1_02196	Mn-2_00541
Tetrahydromethanopterin S-methyltransferase subunit F	mtrF	ASW-1_01091	ASW-2_01492	ASW-3_01323	ASW-4_00956	ASW-5_02903	ASW-6_01218	BLZ2_00338	CMD-1_01568	CMD-2_01086	HGW-1_01836	M.Ferri_01792	M.Nitro_00485	MGW-1_01334	Mn-1_02197	Mn-2_00542
Tetrahydromethanopterin S-methyltransferase subunit A	mtrA	*	ASW-2_01493	ASW-3_01324	ASW-4_00957	ASW-5_02904	ASW-6_01217	BLZ2_00339	CMD-1_01567	CMD-2_01087	HGW-1_01837	M.Ferri_01791	M.Nitro_00484,M.Nitro_00847	MGW-1_00331,MGW-1_01335	Mn-1_02198	Mn-2_00543
Tetrahydromethanopterin S-methyltransferase subunit B	mtrB	ASW-1_01621	ASW-2_01494	ASW-3_01325	ASW-4_00958	*	ASW-6_01216	BLZ2_00340	CMD-1_01566	CMD-2_01088	HGW-1_01838	M.Ferri_01790	M.Nitro_00483,M.Nitro_00846	MGW-1_00332,MGW-1_01336	Mn-1_02199	Mn-2_00544
Tetrahydromethanopterin S-methyltransferase subunit C	mtrC	ASW-1_01622	ASW-2_01495	ASW-3_01326	ASW-4_00959	*	ASW-6_01215	BLZ2_00341	CMD-1_01565	CMD-2_01089	*	M.Ferri_01789	M.Nitro_00482,M.Nitro_00845	MGW-1_00333	Mn-1_02200	Mn-2_00545
Tetrahydromethanopterin S-methyltransferase subunit D	mtrD	ASW-1_01623	ASW-2_00685,ASW-2_01496	ASW-3_00396	ASW-4_00596	ASW-5_01674	ASW-6_02264	BLZ2_00342,BLZ2_00987	CMD-1_01564	CMD-2_01090	HGW-1_01840	M.Ferri_02947	M.Nitro_00481	MGW-1_00867	Mn-1_01776	Mn-2_00546
Tetrahydromethanopterin S-methyltransferase subunit E	mtrE	*	ASW-2_01497	ASW-3_01328	ASW-4_00961	ASW-5_02712	ASW-6_01213	BLZ2_00343	CMD-1_01563	CMD-2_01091	HGW-1_01841	M.Ferri_01787	M.Nitro_00480,M.Nitro_00843	MGW-1_00335,MGW-1_00868	Mn-1_02202	Mn-2_00547
Methylenetetrahydromethanopterin dehydrogenase	mtd	ASW-1_00323	ASW-2_01460	ASW-3_01824	ASW-4_01536	*	ASW-6_00169	BLZ2_01774	CMD-1_00310	CMD-2_01341	HGW-1_01036	M.Ferri_00429	M.Nitro_01616	MGW-1_00654	Mn-1_02435	Mn-2_00653
Methenyltetrahydromethanopterin cyclohydrolase	mch1	*	*	*	*	*	*	BLZ2_00877	*	*	*	M.Ferri_01408	*	MGW-1_00501	Mn-1_03438	Mn-2_00851
Methenyltetrahydromethanopterin cyclohydrolase	mch2	*	ASW-2_01480	ASW-3_02757	ASW-4_00979	ASW-5_01518	ASW-6_00258	BLZ2_02579	*	*	HGW-1_01902	M.Ferri_00689	M.Nitro_02737	MGW-1_00093	Mn-1_01430	Mn-2_01757
5,10-methylenetetrahydromethanopterin reductase	mer	*	ASW-2_00045	ASW-3_00429	ASW-4_02107	ASW-5_00644	ASW-6_01830	BLZ2_01927	CMD-1_00107	CMD-2_00237	HGW-1_00572	M.Ferri_00655	M.Nitro_02225	MGW-1_02295	Mn-1_00382	Mn-2_02841
Molybdenim-containing formylmethanofuran dehydrogenase subunit E	fmdE	*	*	*	*	*	*	*	*	*	*	M.Ferri_02468	*	*	*	Mn-2.faa
Molybdenim-containing formylmethanofuran dehydrogenase subunit F	fmdF	*	*	*	*	*	*	*	*	*	*	M.Ferri_02469	*	*	Mn-1_01312	Mn-2.faa
Molybdenim-containing formylmethanofuran dehydrogenase subunit A	fmdA	*	*	*	*	*	*	*	*	*	*	M.Ferri_02470	*	*	Mn-1_01313	Mn-2_01698
Molybdenim-containing formylmethanofuran dehydrogenase subunit C	fmdC	*	*	*	*	*	*	*	*	*	*	M.Ferri_02471	*	*	Mn-1_01314	Mn-2_01697
Molybdenim-containing formylmethanofuran dehydrogenase subunit D	fmdD	*	*	*	*	*	*	*	*	*	*	M.Ferri_02472	*	*	Mn-1_01315	Mn-2_01696
Molybdenim-containing formylmethanofuran dehydrogenase subunit B	fmdB	*	*	*	*	*	*	*	*	*	*	M.Ferri_02473	*	*	Mn-1_01316	Mn-2_01695
Tungsten-containing formylmethanofuran dehydrogenase, subunit C	fwdC	*	ASW-2_01694	ASW-3_02080	ASW-4_01705	ASW-5_02567	ASW-6_01005	BLZ2_03164	CMD-1_00762	CMD-2_00582	HGW-1_01135	M.Ferri_01390	M.Nitro_01660	*	Mn-1_01759	Mn-2_00198
Tungsten-containing formylmethanofuran dehydrogenase, subunit A	fwdA	*	ASW-2_01272	ASW-3_02081	ASW-4_01704	ASW-5_02568	ASW-6_01006	BLZ2_03165	CMD-1_00763	CMD-2_00581	HGW-1_01134	M.Ferri_01391	M.Nitro_01659	*	Mn-1_01758	Mn-2_00199
Tungsten-containing formylmethanofuran dehydrogenase, subunit B	fwdB	ASW-1_00817	ASW-2_01271	ASW-3_02082	ASW-4_01703	ASW-5_02434	ASW-6_01007	BLZ2_03166	CMD-1_00764	CMD-2_00580	HGW-1_01133	M.Ferri_01392	M.Nitro_01658	*	Mn-1_01757	Mn-2_00200
Tungsten-containing formylmethanofuran dehydrogenase, subunit D	fwdD	ASW-1_00816	ASW-2_01270	ASW-3_02083	ASW-4_01702	ASW-5_02435	ASW-6_01008	BLZ2_03167	CMD-1_00765	CMD-2_00579	HGW-1_01131	M.Ferri_01393	M.Nitro_01657	MGW-1_01629	Mn-1_01756	Mn-2_00201
F420H2 dehydrogenase subunit FpoA	fpoA	ASW-1_01289	ASW-2_00183	ASW-3_02245	ASW-4_00302	ASW-5_00032	ASW-6_02039	BLZ2_03447	CMD-1_01193	CMD-2_00311	HGW-1_00073	M.Ferri_00147	M.Nitro_00962	MGW-1_01999	Mn-1_01186	Mn-2_01296
F420H2 dehydrogenase subunit FpoB	fpoB	*	ASW-2_00182	*	ASW-4_00301	ASW-5_00033	ASW-6_02038	BLZ2_03448	CMD-1_01192	CMD-2_00310	HGW-1_00074	M.Ferri_00148	M.Nitro_00961	MGW-1_01998	Mn-1_01185	Mn-2_01295
F420H2 dehydrogenase subunit FpoC	fpoC	*	ASW-2_00181	ASW-3_02247	ASW-4_00300	ASW-5_00034	ASW-6_02037	BLZ2_03449	CMD-1_01191	CMD-2_00309	HGW-1_00075	M.Ferri_00149	M.Nitro_00960	MGW-1_01997	Mn-1_01184	Mn-2_01294
F420H2 dehydrogenase subunit FpoD	fpoD	ASW-1_01113	ASW-2_00180	ASW-3_02248	ASW-4_00299	ASW-5_00035	ASW-6_02036	BLZ2_03450	CMD-1_01190	CMD-2_00308	HGW-1_00076	M.Ferri_00150	M.Nitro_00959	MGW-1_01996	Mn-1_01183	Mn-2_01293
F420H2 dehydrogenase subunit FpoH	fpoH	ASW-1_01112	ASW-2_00179	ASW-3_02249	ASW-4_00298	ASW-5_00036	ASW-6_02035	BLZ2_03451	CMD-1_01189	CMD-2_00307	HGW-1_00077	M.Ferri_00151	M.Nitro_00958	MGW-1_01995	Mn-1_01182	Mn-2_01292
F420H2 dehydrogenase subunit FpoI	fpoI	ASW-1_01111	ASW-2_00178	ASW-3_02250	ASW-4_00297	ASW-5_00037	ASW-6_02034	BLZ2_03452	CMD-1_01188	CMD-2_00306	HGW-1_00078	*	M.Nitro_00957	MGW-1_01994	Mn-1_01181	Mn-2_01291
F420H2 dehydrogenase subunit FpoJ_2	fpoJ1	ASW-1_01110	ASW-2_00177	ASW-3_02251	ASW-4_00296	ASW-5_00038	ASW-6_02033	BLZ2_03453	CMD-1_01187	CMD-2_00305	HGW-1_00079	M.Ferri_00152	M.Nitro_00956	MGW-1_01993	Mn-1_01180	Mn-2_01290
F420H2 dehydrogenase subunit FpoJ_1	fpoJ2	ASW-1_01109	ASW-2_00176	*	ASW-4_00295	ASW-5_00039	ASW-6_02032	BLZ2_03454	CMD-1_01186	CMD-2_00304	HGW-1_00080	M.Ferri_00153	M.Nitro_00955	MGW-1_01992	Mn-1_01179	Mn-2_01289
F420H2 dehydrogenase subunit FpoK	fpoK	ASW-1_01108	ASW-2_00175	ASW-3_02253	ASW-4_00294	ASW-5_00040	ASW-6_02031	BLZ2_03455	CMD-1_01185	*	HGW-1_00081	M.Ferri_00154	M.Nitro_00954	MGW-1_01991	Mn-1_01178	Mn-2_01288
F420H2 dehydrogenase subunit FpoL	fpoL	ASW-1_01107	ASW-2_00174	ASW-3_02254	ASW-4_00293	ASW-5_00041	ASW-6_02030	BLZ2_03456	*	*	HGW-1_00082	M.Ferri_00155	M.Nitro_00953	MGW-1_01990	Mn-1_01177	Mn-2_01287
F420H2 dehydrogenase subunit FpoM	fpoM	*	ASW-2_00173	ASW-3_02255	ASW-4_00292	ASW-5_00042	ASW-6_02029	BLZ2_03457	*	*	HGW-1_00083	M.Ferri_00156	M.Nitro_00952	MGW-1_01989	Mn-1_01176	Mn-2_01286
F420H2 dehydrogenase subunit FpoN	fpoN	ASW-1_00964	ASW-2_00172	ASW-3_02256	ASW-4_00291	ASW-5_00043	ASW-6_02028	BLZ2_03458	CMD-1_00538	CMD-2_00071	HGW-1_00084	M.Ferri_00157	M.Nitro_00951	MGW-1_01988	Mn-1_01175	Mn-2_01285
F420H2 dehydrogenase subunit FpoO	fpoO	ASW-1_00965	ASW-2_00171	ASW-3_02257	ASW-4_00290	ASW-5_00044	ASW-6_02027	BLZ2_03459	CMD-1_00539	CMD-2_00072	HGW-1_00085	M.Ferri_00158	M.Nitro_00950	MGW-1_01987	Mn-1_01174	Mn-2_01284
F420H2 dehydrogenase subunit FpoF	fpof	ASW-1_01062	ASW-2_00046	ASW-3_00430	ASW-4_02106	ASW-5_00643	ASW-6_01829	BLZ2_01926	CMD-1_00106	CMD-2_00236	HGW-1_00573	M.Ferri_00654	M.Nitro_02224	*	Mn-1_00383	Mn-2_02842
V/A-type H+/Na+-transporting ATPase subunit H	atpH	ASW-1_01348	ASW-2_01034	ASW-3_01420	ASW-4_01035	ASW-5_01031	ASW-6_01577	BLZ2_02407	CMD-1_01506	CMD-2_00839	HGW-1_00812	M.Ferri_02508	M.Nitro_02046	MGW-1_01292	Mn-1_01402	Mn-2_03033
V/A-type H+/Na+-transporting ATPase subunit I	atpI	ASW-1_01347	ASW-2_01033	ASW-3_01419	ASW-4_01034	ASW-5_01032	ASW-6_01578	BLZ2_02408	CMD-1_01507	CMD-2_00838	HGW-1_00813	M.Ferri_02509	M.Nitro_02045	MGW-1_01293	Mn-1_01403	Mn-2_03034
V/A-type H+/Na+-transporting ATPase subunit K	atpK	ASW-1_01346	ASW-2_01032	ASW-3_01418	ASW-4_01033	ASW-5_01033	ASW-6_01579	BLZ2_02409	CMD-1_01508	CMD-2_00837	HGW-1_00814	M.Ferri_02510	M.Nitro_02044	MGW-1_01294	Mn-1_01404	Mn-2_03035
V/A-type H+/Na+-transporting ATPase subunit E	atpE	ASW-1_01345	ASW-2_01031	ASW-3_01417	ASW-4_01032	ASW-5_01034	ASW-6_01580	BLZ2_02410	CMD-1_01509	CMD-2_00836	HGW-1_00815	M.Ferri_02511	M.Nitro_02043	MGW-1_01295	Mn-1_01405	Mn-2_03036
V/A-type H+/Na+-transporting ATPase subunit C	atpC	*	ASW-2_01030	ASW-3_01416	ASW-4_01031	ASW-5_01035	ASW-6_01581	BLZ2_02411	CMD-1_01510	CMD-2_00835	HGW-1_00816	M.Ferri_02512	M.Nitro_02042	MGW-1_01296	Mn-1_01406	Mn-2_03037
V/A-type H+/Na+-transporting ATPase subunit F	atpF	*	ASW-2_01029	ASW-3_01415	ASW-4_01030	ASW-5_01036	ASW-6_01582	BLZ2_02412	CMD-1_01511	CMD-2_00834	HGW-1_00817	M.Ferri_02513	M.Nitro_02041	MGW-1_01297	Mn-1_01407	Mn-2_03038
V/A-type H+/Na+-transporting ATPase subunit A	atpA	*	ASW-2_01028	ASW-3_01414	ASW-4_01029	ASW-5_01037	ASW-6_01583	BLZ2_02413	CMD-1_01512	*	HGW-1_00818	M.Ferri_02514	M.Nitro_02040	MGW-1_01298	Mn-1_01408	Mn-2_03039
V/A-type H+/Na+-transporting ATPase subunit B	atpB	ASW-1_01596	ASW-2_01027	ASW-3_01413	ASW-4_01028	ASW-5_01038	ASW-6_01584	BLZ2_02414	*	*	HGW-1_00819	M.Ferri_02515	M.Nitro_02039	MGW-1_01299	Mn-1_01409	Mn-2_03040
V/A-type H+/Na+-transporting ATPase subunit D	atpD	ASW-1_01595	ASW-2_01026	ASW-3_01412	ASW-4_01027	ASW-5_01039	ASW-6_01585	BLZ2_02415	*	*	HGW-1_00820	M.Ferri_02516	M.Nitro_02038	MGW-1_01300	Mn-1_01410	Mn-2_03041
futalosine hydrolase [EC:3.2.2.26]	mqnB	ASW-1_01054	ASW-2_02668	*	*	ASW-5_00460	ASW-6_00794	BLZ2_01762	CMD-1_01474	*	HGW-1_01559	M.Ferri_00076	M.Nitro_02257	MGW-1_01439	Mn-1_02447	Mn-2_02212
cyclic dehypoxanthinyl futalosine synthase [EC:1.21.98.1]	mqnC	ASW-1_00989	ASW-2_00417	*	ASW-4_01184	ASW-5_02770	ASW-6_00476	BLZ2_03013	CMD-1_01460	CMD-2_01382	HGW-1_00949	M.Ferri_00303	M.Nitro_00938	MGW-1_00725	Mn-1_02792	Mn-2_02312
aminodeoxyfutalosine synthase [EC:2.5.1.120]	mqnE	ASW-1_00589	ASW-2_01579	*	ASW-4_00167	ASW-5_00941	ASW-6_02406	BLZ2_03526	CMD-1_00017	CMD-2_01134	HGW-1_00771	M.Ferri_02440	M.Nitro_00926	MGW-1_02068	Mn-1_01752	Mn-2_00895
chorismate dehydratase [EC:4.2.1.151]	mqnA	*	ASW-2_00427	*	ASW-4_02074	ASW-5_00382	ASW-6_00707	BLZ2_01672	CMD-1_01230	CMD-2_01189	HGW-1_02024	M.Ferri_01669	M.Nitro_00522	MGW-1_01215	Mn-1_00929	Mn-2_03464
1,4-dihydroxy-6-naphthoate synthase [EC:1.14.-.-]	mqnD	ASW-1_01055	ASW-2_02669	*	*	ASW-5_00461	ASW-6_00793	BLZ2_01761	CMD-1_01475	*	HGW-1_01558	M.Ferri_00077	M.Nitro_02256	MGW-1_01438	Mn-1_02448	Mn-2_02211
Menaquinone:cytochrome c oxidoreductase group 5	6 heme c-type cytochrome	ASW-1_00449	ASW-2_02092	*	ASW-4_01487	ASW-5_01056	ASW-6_01473	BLZ2_03517	*	CMD-2_00375	HGW-1_00722	M.Ferri_02450	M.Nitro_03168	*	Mn-1_02270	Mn-2_00400
	6 heme c-type cytochrome	ASW-1_00448	ASW-2_02093	*	ASW-4_01488	ASW-5_01055	ASW-6_01472	BLZ2_03518	*	*	HGW-1_00721	M.Ferri_02449	M.Nitro_03169	*	Mn-1_02271	Mn-2_00399
	hypothetical protein	ASW-1_00447	ASW-2_02094	*	ASW-4_01489	*	ASW-6_01471	BLZ2_03519	*	*	HGW-1_00720	M.Ferri_02448	M.Nitro_03170	*	Mn-1_02272	Mn-2_00398
	hypothetical protein	ASW-1_00446	ASW-2_02095	*	ASW-4_01490	ASW-5_01054	ASW-6_01470	BLZ2_03520	*	*	HGW-1_00719	M.Ferri_02447	M.Nitro_03171	*	Mn-1_02273	Mn-2_00397
	Cytochrome b6-f complex iron-sulfur subunit	ASW-1_00445	ASW-2_02096	*	ASW-4_01491	ASW-5_01053	ASW-6_01469	BLZ2_03521	*	*	HGW-1_00718	M.Ferri_02446	M.Nitro_03172	*	Mn-1_02274	Mn-2_00396
	Cytochrome b6	ASW-1_00444	ASW-2_02097	*	ASW-4_01492	ASW-5_01052	ASW-6_01468	BLZ2_03522	CMD-1_01956	*	HGW-1_00717	M.Ferri_02445	M.Nitro_03173	*	Mn-1_02275	Mn-2_00395
	Cytochrome b	ASW-1_00442	ASW-2_02098	*	ASW-4_01493	ASW-5_01051	ASW-6_01467	BLZ2_03523	*	*	HGW-1_00716	M.Ferri_02444	M.Nitro_03174	*	Mn-1_02276	Mn-2_00394
Menaquinone:cytochrome c oxidoreductase group 1
NrfD	Polysulfide reductase NrfD	ASW-1_01030	ASW-2_01630,ASW-2_01965	*	ASW-4_00843	ASW-5_02051	ASW-6_01427	BLZ2_02912	*	*	HGW-1_00647	M.Ferri_00133	M.Nitro_00593	*	Mn-1_00821	Mn-2_00102
	4Fe-4S ferredoxin iron-sulfur binding domain protein	ASW-1_01029	ASW-2_01629	*	ASW-4_00842	*	ASW-6_01428	*	*	*	*	M.Ferri_00134	M.Nitro_00592	*	Mn-1_00822	Mn-2_02374
	3 heme c-type cytochrome	ASW-1_01028	ASW-2_01628,ASW-2_01963	*	ASW-4_00841	ASW-5_01357	ASW-6_01429	BLZ2_02910	*	*	HGW-1_00649	M.Ferri_00135	M.Nitro_00591	*	Mn-1_00823	Mn-2_00104
	6 heme c-type cytochrome	ASW-1_01027	ASW-2_01627,ASW-2_01962	*	ASW-4_00840	ASW-5_01356	ASW-6_00064,ASW-6_01430	BLZ2_02909	*	*	HGW-1_00650	M.Ferri_00136	M.Nitro_00590	*	Mn-1_00824	Mn-2_00105
	13 heme c-type cytochrome	*	ASW-2_01632	*	ASW-4_00845	ASW-5_02053	ASW-6_01425	*	CMD-1_01948	CMD-2_00874	HGW-1_00644	M.Ferri_00131	M.Nitro_00595	*	Mn-1_01939	Mn-2_00335
	6 heme c-type cytochrome	ASW-1_01031	ASW-2_01631,ASW-2_01966	*	ASW-4_00844	ASW-5_02052	ASW-6_01426	BLZ2_02913	*	CMD-2_00873	HGW-1_00645	M.Ferri_00132	M.Nitro_00594	*	Mn-1_01940	Mn-2_00336
Menaquinone:cytochrome c oxidoreductase group 3
	Cytochrome b	ASW-1_01081,ASW-1_01133	ASW-2_02362	ASW-3_00849	ASW-4_00008,ASW-4_00349	ASW-5_02681	ASW-6_01424	BLZ2_02352	CMD-1_01949	CMD-2_00875	HGW-1_00001	M.Ferri_00801	M.Nitro_00337	MGW-1_01515	Mn-1_00780	Mn-2_01548
	6 heme c-type cytochrome	*	ASW-2_02361	*	ASW-4_00007	ASW-5_02680	ASW-6_00089,ASW-6_01423	BLZ2_02351	CMD-1_01950	CMD-2_00876	HGW-1_00002	M.Ferri_00800	M.Nitro_00336	*	Mn-1_00781	Mn-2_01547
Menaquinone:cytochrome c oxidoreductase group 2
	7 heme c-type cytochrome	*	ASW-2_01101	*	ASW-4_00268	ASW-5_01775	ASW-6_00340	BLZ2_01079	*	*	HGW-1_00908	M.Ferri_01807	M.Nitro_02576	*	Mn-1_02233	Mn-2_02256
	4Fe-4S ferredoxin iron-sulfur binding domain protein	*	ASW-2_01102	*	ASW-4_00267	ASW-5_01776	ASW-6_00341	BLZ2_01078	*	*	HGW-1_00909	M.Ferri_01808	M.Nitro_02575	*	Mn-1_02234	Mn-2_02255
NrfD	Polysulfide reductase NrfD	*	ASW-2_01103	*	ASW-4_00266	ASW-5_01777	ASW-6_00342	BLZ2_01077	*	*	HGW-1_00910	M.Ferri_01809	M.Nitro_02574	*	Mn-1_02235	Mn-2_02254
Menaquinone:cytochrome c oxidoreductase group 4
	6 heme c-type cytochrome	ASW-1_01080	*	*	ASW-4_00275	*	*	BLZ2_01084	CMD-1_00270	*	*	M.Ferri_01347	*	MGW-1_00736	Mn-1_00356,Mn-1_02228	Mn-2_02261
	Cytochrome b	*	*	*	ASW-4_00274	*	*	BLZ2_01083	CMD-1_00271	*	*	M.Ferri_01346	*	MGW-1_00735	Mn-1_00355,Mn-1_02229	Mn-2_02260
Group 1 NiFe hydrogenase	Genomes	ASW-3	ASW-5	ASW-6	CMD-2	HGW-1	MGW-1
	Hydrogenase maturation factor	ASW-3_00077	ASW-5_00483	ASW-6_00821	CMD-2_01510	HGW-1_01939	MGW-1_02290
	Cytochrome B*	ASW-3_00076	*	ASW-6_00820	CMD-2_01511	HGW-1_01938	MGW-1_02289
	NiFe hydrogenase large subunit	ASW-3_00075	ASW-5_00484	ASW-6_00819	CMD-2_01512	HGW-1_01937	MGW-1_02288
	NiFe hydrogenase small subunit	ASW-3_00074	ASW-5_00485	ASW-6_00818	CMD-2_01513	HGW-1_01936	MGW-1_02287
Group 3 NiFe hydrogenase	Genomes
	Hydrogenase maturation factor	*	M.Nitro_00123	MGW-1_02290
	Sulfhydrogenase subunit alpha	ASW-2_00963	M.Nitro_00124,M.Nitro_01821	MGW-1_00863
	Sulfhydrogenase subunit delta	ASW-2_00962	M.Nitro_00125,M.Nitro_01822	MGW-1_00864
	Sulfhydrogenase subunit gamma	ASW-2_00961	M.Nitro_00126,M.Nitro_01823	MGW-1_00865
	Sulfhydrogenas subunit beta	ASW-2_00960	M.Nitro_00127,M.Nitro_01824	MGW-1_00866
Formate dehydrogenase
	Formate dehydrogenase subunit gamma	Mn-2_00371	ASW-1_01133	ASW-4_00349	MGW-1_01515
	Formate dehydrogenase subunit beta	Mn-2_00372	ASW-1_01131	ASW-4_00351	MGW-1_01513
	Formate dehydrogenase subunit alpha	Mn-2_00373	ASW-1_01130	ASW-4_00352	MGW-1_01512
Nitrate reductase (Nar)		BLZ2
	Nitrate reductase subunit alpha	BLZ2_00229
	Nitrate reductase subunit beta	BLZ2_00230
	Nitrate reductase subunit delta	BLZ2_00231
	Nitrate reductase subunit gamma	BLZ2_00232
Nitrite oxidoreductase (Nxr)
		IPS-1_00669	M.Nitro_00857	BLZ2_00283
	Heme copper oxidase subunit II	IPS-1_00670	M.Nitro_03396	BLZ2_00284
	NapH	IPS-1_00671	M.Nitro_03395	BLZ2_00285
	Heme copper oxidase subunit II	IPS-1_00672	M.Nitro_03394	BLZ2_00286
	Putative respiratory nitrate reductase heme subunit ORF7	IPS-1_00673	M.Nitro_03393	BLZ2_00287
	Nitrate reductase delta subunit	IPS-1_00674	M.Nitro_03392	BLZ2_00288
	Nitrate reductase beta subunit	IPS-1_00675	M.Nitro_03391	BLZ2_00289
	Nitrate reductase alpha subunit	IPS-1_00676	M.Nitro_03390	BLZ2_00290
Arsenate reductase (ArrA)
	Molybdopterin oxidoreductase, chaperone subunit	M.Nitro_00394
	Molybdopterin oxidoreductase	M.Nitro_00397
	Molybdopterin oxidoreductase, iron-sulfur subunit	M.Nitro_00396
	Molybdopterin oxidoreductase, membrane subunit	M.Nitro_00395
Arsenite reductase (ArxA)
	Molybdopterin oxidoreductase, chaperone subunit	M.Nitro_00384	BLZ2_03933	ASW-4_01106	*	IPS-1_03570
	Molybdopterin oxidoreductase	M.Nitro_00387	BLZ2_03930	ASW-4_01109	ASW-1_01435	IPS-1_03567
	Molybdopterin oxidoreductase, iron-sulfur subunit	M.Nitro_00386	BLZ2_03931	ASW-4_01108	ASW-1_01436	IPS-1_03568
	Molybdopterin oxidoreductase, membrane subunit	M.Nitro_00385	BLZ2_03932	ASW-4_01107	*	IPS-1_03569
putative arsenate reductase
	Molybdopterin oxidoreductase, chaperone subunit	ASW-3_00129
	Molybdopterin oxidoreductase	ASW-3_00132
	Molybdopterin oxidoreductase, iron-sulfur subunit	ASW-3_00131
	Molybdopterin oxidoreductase, membrane subunit	ASW-3_00130
Selenate reductase (SrdA)
	Molybdopterin oxidoreductase, chaperone subunit	*	*	*	*	Mn-2_00259
	Molybdopterin oxidoreductase	ASW-3_02218	ASW-5_01422	ASW-2_00291	ASW-6_00066	Mn-2_00258
	Molybdopterin oxidoreductase, iron-sulfur subunit	ASW-3_02220	*	ASW-2_00293	ASW-6_00067	Mn-2_00256
	Molybdopterin oxidoreductase, membrane subunit	ASW-3_02219	*	ASW-2_00292	*	Mn-2_00257
Sulfur reductase (SreA)
	Molybdopterin oxidoreductase, chaperone subunit	ASW-3_00930	*
	Molybdopterin oxidoreductase	ASW-3_00934	ASW-1_01618
	Molybdopterin oxidoreductase, iron-sulfur subunit	ASW-3_00933	*
	Molybdopterin oxidoreductase, membrane subunit	ASW-3_00932	*
Assimilatory nitrate reductase (NasA/NarB)
	Molybdopterin oxidoreductase	M.Ferri_02311
Unk_1 molbdopterin oxidoreductase
	Molybdopterin oxidoreductase	CMD-1_01518
	Molybdopterin oxidoreductase, iron-sulfur subunit	CMD-1_01517
	Putative respiratory nitrate reductase heme subunit ORF7	CMD-1_01518
	Molybdopterin oxidoreductase, membrane subunit	CMD-1_01515
Unk_2 molbdopterin oxidoreductase
	Molybdopterin oxidoreductase, chaperone subunit	ASW-3_00129
	Molybdopterin oxidoreductase	ASW-3_00132
	Molybdopterin oxidoreductase, iron-sulfur subunit	ASW-3_00131
	Molybdopterin oxidoreductase, membrane subunit	ASW-3_00130
NrfA	Nitrite reductase	*	M.Nitro_03048
NrfA	Nitrite reductase	BLZ2_00217	M.Nitro_03244

## Sheet: B.) Aa seq. CISM
>ACTB1_Candidatus_Solibacter_usitatus_YP_821785
MSDPRNQLDLAAVQKRLEGARGRDYWRSLDDLAATPEFQDLLEREFPRQAVGWADDEDANEGRRNFLKVMGASLALAGMTACTRQPTEHIMPYVRQPEELIPGRPLFFATAMTVNGVANGLLAESHMGRPTKMEGNPEHPATLGACDPYSQASVLQLYDPDRSQALTFNGEIRSWGRFTGELREALALQKTKNGSGIRILTETVTSPTMAAQLRAIQQVYPSSKWHQWDPAGPHMARAGSVQAFGQPTNTYYDFTHANVVVSLDSDFLASGPGYLRYARQFSARRRIHEPSDSMNRLYVAEPMPTPTGTKADHRLQLRAGDIEEFAWGLAISLGIAEGPKNGENHDIYKWLGPMARDLQSNKGASLVIAGAHQPPIVHALAAIMNEKLGNVGKTVFYTD…
>ACTB1_Gallionella_capsiferriformans_ES_2_YP_003846257
MIDSGSVKQMAGHPFDRRDFLKVLGWSGAAVALSGCGNTSVEDGRETVVSYVEANDYMVPGIGVYFNSTCAQCDAGCSVNGRVREGRVLKLEGNPDSAINKGKLCGLGQAGVQHHYNPDRVREPLLRNGNKGEAISWDKAYALIAEKLAGVQGEEIAFLSGGVSGHLKVLLGNYLDSLGTKNHFVYEAIAPSVVRAANVKAFGVEMPRYRFDKAQVVLSFGADFLGSWVSPVHFSQQYAQFRKGVNGQRGVLIQVESKMTLTGANADRWLAVKPGTEGVLALGIINALGMATGDVAELVKGYDKARVSRETGVSTGQIDKIAALLKLRSPSLVLAGSAAEGYAHGSQNAAAINLLNQVLGNVGKTIEAPVSVPFPQMAPSKGNTVALKNLNDGLAAGKY…
>FdnG_Escherichia_coli_P24183
MDVSRRQFFKICAGGMAGTTVAALGFAPKQALAQARNYKLLRAKEIRNTCTYCSVGCGLLMYSLGDGAKNAREAIYHIEGDPDHPVSRGALCPKGAGLLDYVNSENRLRYPEYRAPGSDKWQRISWEEAFSRIAKLMKADRDANFIEKNEQGVTVNRWLSTGMLCASGASNETGMLTQKFARSLGMLAVDNQARVXHGPTVASLAPTFGRGAMTNHWVDIKNANVVMVMGGNAAEAHPVGFRWAMEAKNNNDATLIVVDPRFTRTASVADIYAPIRSGTDITFLSGVLRYLIENNKINAEYVKHYTNASLLVRDDFAFEDGLFSGYDAEKRQYDKSSWNYQLDENGYAKRDETLTHPRCVWNLLKEHVSRYTPDVVENICGTPKADFLKVCEVLASTSA…
>Gemmatimonas_aurantiaca_YP_002761548
MIAPSATTDHRPSTTMTTEAGTGVKRREFLKILGATGATTAVVGCSSEKVGKLIPYVTSPDNTVPGVSQYYATSCRECAAACGVLAEVRDGRPIKLEGNPEHPLNRGAICATGLAGIQGVYNPDRYRSPMVREGNALKPTTWDKAYELLAQKLGEVKSKGQAGNVVFVNQHETGTFPGFLDQWLSAQGMPAHLSVDSTAPIATIAANQKAYGAAWPALNFSAAKLVISFGADFLDGWGHSVPQQLDWADARSKLDVAPRLVYIGARRSLTGLNADQWIAAKAGSEMAICAALTGTGSAAAAAEAANVPVATIEALVKAVADAGNGIMALCGVTGNDAVECGVMVAEINKKGGAVGTTINTAKAHGSYTGLASYADLAAAVKNMDAGTVPLAFVRGANPA…
>TorA_Halomonas_jeotgali_WP_026106068
MSTAEVASPGRRRFLQGSVATMAASSLPLSTSLLSRGAQAQTGKQEIVSGCHWGVFKGVVEDGRAVEFKPWAKDPQPTPMLEGVRDSIYSASRIRYPMVRRAWLEQGPGADPAGRGDGDFVRVSWEKATELVANEITRVRNEHGPNSLFAGSYGWKSPGKLHNCRTLLSRMLNLTGGGFTSSIGDYSTGAAQVILPYVTGSIEVYEQCTTYPVLAENTDLMVFWGCNPMNNSQISWQVADHGAFAGFDQLKKAGVEVISVDPAKTETCEYFDGEWVAPKPQTDVALMLGIAHTLYSEDLHDQEFLDRYTSGFDDFKPYLIGETDGQPKDAEWAADISGIDAEKIRELARRFANSRTMLSLGYATQRQHHGEQSTWMLVTLACMLGQIGLPGGGYGLSYH…
>TMAO_Vibrio_vulnificus_YP_004189064
MAITRRSFLKGVATTSAASVIGPSLLASASANAVETTGTWKVSGSHWGAFRAHIYAGKVQEIKPIELDQNPTEMLNGIKGIIYSPSRVRYPMVRLDWLKKHKYSADTRGNNRFVRVTWDEALDLFYRELERVQKEYGPWALHAGQTGWNQTGSFNNCTAHMQRAVGMHGNYITKVGDYSTGAGQTILPYVLGSTEVYAQGTSWSEILENADNIILWANDPVKNLQVGWNCETHESYAYLAQLKEKVAKGEINVISVDPVKNKTQRYLENDHLYVNPMTDVPFMLAIAHVLYTENLYDKKFIETYCLGFEEFINYVQGKTKDKVEKTPEWAAPICGVKADKIREFARMLVKGRTQILMGWCIQRQEHGEQPYWAAAVVAAMIGQIGLPGGGISYGHHYSS…
>AioA_Chlorobium_limicola_DSM_245_YP_001942454
MALFKRKDELPIPPGDAEKYTTVCQYCSAGCGYNVYVWPEGKSGSATSNAFGVDLSKQGKLMSGFSYSETMHNVMTRKNGKKFNLAIIPAKESRINKGDYSIRGGTNALTAYSPEGYTKKRLKDPLIRRENGFVPISWDDAVEIIATLTKSSIDKYGADSIAMKFYDHGSSGLGFEDNWAAGKFFLSGVKTNYLSIHNRPAYNSETWGTRERGMHELNYDVDDARLADTVVLWGANAYETATILYTEHIMPNLQGGSVEDKNKAYESGEPAAEGFIVIIDPRKSATVTVSQDIAADRVLHIRPNLGTDWILANAIARIIWENSWYDQEFLDNRTDMKTFGEYKQKSLQAGKPLATVLADAERITGVPKTQMQQAAEWMAKPKEGGFKRRTLTIYEKGII…
>s25dA_Sterolibacterium_denitrificans_H9NN89
MQISRRQFIVGSAVAAAGLGLYSLRPKHYVPAAPRPADKPGIPAKKVKYNDYSDIWREKWKWDRVVKGTHTRANCIGACSWDVYVKDGIAWREEQAAIYEPHRPDIPDFNPRGCQKGACYTHLQVNESRIKYPLKRVGERGEGKWKRITWDEALTEIADKLIDAAVAEGTESIIFDDGTTNAGYGPETAGDVRFATSLQTTKIDSWAGVSDMPMGLVQTWGMYNCEGTSDDWFRSDYIVIWVGNPIYTRIPEAHFLHEARYRGAKLVVIAPDLNPSTVHADTWLKINPETDAALGLAAAQVMITENLIKKDYVLEQTDMPFLVRKDDKRFLRGADMVKGGADNAVYIWDEAKQAAVVAPGCEGDGEGGRSLKLNGIKPALSGTFTVKLANGESVEVHTV…
>ArxA_Thioalkalivibrio_sp._ALM2T_WP_019593327
MKLLSTLMSRRRFLQTSSTATAAGAAAAGLGGLGTLQSRPAHAEPEMPEGETVVNKSICHQCPARCGIDVYTTNGRVHAIYGSQNNPIANGRLCPKGHLGTYILHDPDRFKGPMRRTNPNKGRDEDPGFEPISWDEALDIVADRLNNLRDRGESHRFALLYGRGWGASCAGLQGTFGKLYGSPNVGLGHSSMCSDGSIVAKGLTDGNESYNAYDYENTNYLLIFGAGFLEAFRPYNYLMQVWGHMRTKSPKTRVTTIDVHANATSAASDRQLLIKPGTDGALALAIAHVMLTEGLWDKEFVGDFSDGQNHFEAGRQVPRGLFEEKWVSGMERWWNDEVKDRTPEWAEEVTTLPAAKIRELALEFGSTRPAMALFERGPTAHSNGTYNGMAIHALNALTG…
>TtrA_Aeropyrum_pernix_NP_148724
MVSRRDFVKGSIAIASLLVAGAGLQPVLSQLVRPKFERIAPDLQMGANVRYVYSSCLGCNVRCGIKARVVKVGDLEIVERIEGNPYHPYNRAVSLNGNGKLGSQHLRFYHLPYNTPVKEALTKWHGTLCPRGQDGIYYLYDPYRVLVPLKRAGPRGSGKWKPISWEQLIREVVEGGVIEETGERLPGLRDFFVYGKLREAGFEDPNAILSDMKKDVQEILEYAKKPETSYEDIVMKIEEFKEKWSKILGEKGLKLDDILIDPDRPDLGTKANMVAYLRGRGQGHTDYMSARWIAGFGSVNWLRHTSACQLGYYAANYLWAGYHDIQPDPVSSKVIIMAGASMGRLHPGTTGQGLLISRAGEGDLKIYYVNPTAPRTDAGGNIVWIPIKPGYDAALAFAL…
>NarG_Bacillus_subtilis_P42175
MKKKKRSPLFRRLNYFSPIEHHSNKHSQTTREDRDWENVYRNRWQYDKVVRSTHGVNCTGSCSWNIYVKNGIVTWEGQNLNYPSTGPDMPDFEPRGCPRGASFSWYIYSPLRVKYPYVRGVLINLWREALQTHQNPLEAWKSIVENPEKAKSYKQARGKGGFVRAEWPEVLKLISASLLYTVMKYGPDRNVGFSPIPAMSMISHASGSRFMSLIGGPMLSFYDWYADLPPASPQIWGDQTDVPESSDWYNSGYIITWGSNVPLTRTPDAHFLAEARYKGAKVISISPDFAESSKFADDWLSIRQGTDGALAMAMGHVILQEFYVNQETERFIEYAKQYTDFPFLVTLSKENGVYTAGRFLHAKDIGRKTKHDQWKPAVWDEQTSSFAIPQGTMGSRWDG…
>ArrA_Desulfosporosinus_sp._Y5_ABB02056
QQVYDPDRVKVPMKRTNPKKGRNEDPKFVPITWEEAIDTITDKMMELRKNNEPEKYVLMRGRYSGMADILYDATTKIFGSPNNISHSAICAEAEKFGPYYTEAYWDYRDYDLAETEYVLLWGADPVASNRQVPHAINIWGKVLDQATVVAIDPRLSASAAKAQEWMPVIPGEDGALAVAIAHVILSEGLWNKEFVGDFKDGVNLFKKGQTVSEELFEEKLTFGIVKWWNLELKDRTPEWAAERAGVPAEQIIRVARGFAKAAPRAISWLSPGASMQVRGAYTAMASHALNALVGSVENIGGTLRGSSVPTGKIPSYADYQDDLSKKGTKNKKIDQRGTKEFPALKDGKSGGGVVTNRVADGMLDKDPYEIKMALAYWCNSPFSCSGAQTLGESFRTTPL…
>FdhN_Ralstonia_eutropha_H16_YP_840970
MTYTTNIGRRQFLKILGFGSVAVSASALGLGTAWAQAPAGVRPYKLLRAKETRNNCTYCSVGCGLLMYSLGDGARNAKPRIFHIEGDPDHPVSRGSLCPKGAGLLDIVHSKNRLQYPEYRAPGSKEWVRISWDDATRRIARLLKDDRDKNFIARNDKGQLVNRWLSSGMLASSAASNETGVLDFKFARSLGMLALDCQARLCHGPTVSALGPSFGRGAMTNHWVDIKNANVVIVMGGNPAEAHPVGFKWVIEAKIRNKAKVIVIDPRFNRTASVADIFSPIRAGSDTAFLMGMVNWLLQHDKIQHDYVRAYTNASLIVREDFGFDEGLFSGFDPQKLVYDKSSWNYELDAAGNAKRDPSMRHPRCVLSLLKQHVSRYTPEKVEEITGVRKADFLQIAEI…
>PsrA_Moorella_thermoacetica_ATCC_39073_YP_429324
MLEQKITRRTFLKGSLAAGALATFGGKLIPIEPAKAAAAGQAETRVVPTLCEMCGVKCGVLAHVRDGRVWRLTGNPRDPQSGGRLCARGNAGTKTLYDPDRLKGPMKRVGEGQFQPISWEQAFQEIGSKLKELKEQYGPQSLVWLAHPELISPLEKHFMAAFGSPNYTGHGPTCYSSRNVAFEQMYGGVPGVDYRNVRYYIAFGRNLTGGIKNPDVQKIVAAKAEGAHLVAVDPRLSDFAYFADEWLPIRPGTDLAMVLAMINVLINENLYDAAFVAAYTTGFEELKKGVSGYTPAWAAGITGIEAGTISRIARELAAAKPAAAVDPGWHAVTGSQYGNSVQAGRAIAALNALLGNLGARGGLSLPPTIKLGSPAGIMGPKPPAATAPRWDGAGSEKWP…
>AioA_Aeropyrum_pernix_K1_NP_148692
MVYPRMGRVPLPPKGAQHYTTMCQFCNVGCGYDVYVWPAGAEGSPEPGGHGIEYKIVDEAYGRNLVKQPDFTKEHTGLSAEEGEPWISEAMVVKTIRRTWERGRGTGGWREVYVAQVPSPECPINWGNHSVRGGTQAERIWSPWNIAGERRLTKPLVRFGGRLEPVSWEYAIDLVARVVKGVIDKWGIERPGWGKEGHAVFAHRMDHGGGGGGGMIFNTVVGLFFFYGVRTAFARIHNRPFFGPENPAAGDAGPGAMNTSYHDLRLADTIILWGNNPYSTATVMFVKHVLDNLRGATKAEKQRWFNPGEPVIDSRIIIVDPRRTETVEAAEAAAGKDRVLHLQVKPGTDIVLANAIARVIYERYGDVVEEFVNHYRSAAGWGFKWDEEGFQKYVSEALQ…
>TorA_Shewanella_putrefaciens_CAA06794
MNRRDFLKGLASTSFVALGGSSVLAPLNALANTGLNENEWLTTGSHFGAFKIKRKNGMIAEVKAFDLDKYPTDMINGIRGMVYNPSRVRYPMVRLDFLLKGHKSNTQQRGDFRFVRVTWDKALKLFKHSLDEVQTKYGPSGLHAGQTGWRATGQLHSSTSHMQRAVGMHGNFVKKIGDYSTGAGQTILPYVLGSTEVYAQGTSWPLILENSNTIVLWSNNPYKNLQVGWNAETHEAFAYLAQLKEKVKQGKIRVISIDPVVTKTQAYLGCEQLYVNPQTDVTLMLAIAHEMITQKLHDEKFIQGYSLGFEEFVPYVMGTKDGIAKTPEWAAPICGVEPHIIRDLAKTLVKGRTQIMMGWCIQRQQHGEQPYWMAAVLATMIGQIGLPGGGISYGHHYSS…
>TorA_Sulfurospirillum_deleyianum_DSM_6946_YP_003303433
MTKKMDRRSFLKASGATAGAVVATIQAEAIPLVGDSLLNDHEKGFSASHFGAVVTHTRNSRFESATPFEGDAHPVTLVEGLAARTYAEDRILYPCVREDYLKHGYKSDKSKRGNDTFVRVSWETAFDLVANEIKRVNTTYGPTAIYGGSYGWFCVGSLNNPQALLNRMLGITGGYTGRTCTYSTHAIRQITPYVGGTDESSAQPTVYPVLIEHSECIVFWGCDPINTNQIAWGVPTHGVYKYLKELKEEGKKRGVKFYVIDPVYNNTGMYFGAEHIQIRPTTDVAMMLGMAHYLYKEKLYNADFIKKYTIGFDQFKQYLLGESEDMVAKTPEWAASICGVPVEVIKMLAKECVSKRTMLMGGWSTQRAHHGEQPNWMLITLASMLGQIGLPGGGYGCNY…
>TorA_Escherichia_coli_P33225
MNNNDLFQASRRRFLAQLGGLTVAGMLGPSLLTPRRATAAQAATDAVISKEGILTGSHWGAIRATVKDGRFVAAKPFELDKYPSKMIAGLPDHVHNAARIRYPMVRVDWLRKRHLSDTSQRGDNRFVRVSWDEALDMFYEELERVQKTHGPSALLTASGWQSTGMFHNASGMLAKAIALHGNSVGTGGDYSTGAAQVILPRVVGSMEVYEQQTSWPLVLQNSKTIVLWGSDLLKNQQANWWCPDHDVYEYYAQLKAKVAAGEIEVISIDPVVTSTHEYLGREHVKHIAVNPQTDVPLQLALAHTLYSENLYDKNFLANYCVGFEQFLPYLLGEKDGQPKDAAWAEKLTGIDAETIRGLARQMAANRTQIIAGWCVQRMQHGEQWAWMIVVLAAMLGQIG…
>ASW-1_01618
MCWNTCGIKVNKVDGVIVKIEGDPDCPQNWGKTCAKGNAGHASVYAPNRVLVPLKRTNPEKGIGVAPGWQEISWDEALSILGDKIKDVRSRDKRLLLWQKGRSKSEYFYDEAFVKASEATKLHHGAFCSDAGYRAGEYTIGHHGVLHPDFRYCKYLLSYGWNMTNAGGNKLCWITWNREFVGARQKGMKVVLLDPQRLGSGPHVDEWLPIRPGTDLMFFLALGNQLIEKGFVDKEYLLKYTNAPHLINVSTGRIIKDKNKELIWDTSTNSARPFDEPGAAPALDGTYTVNDQKVKTAFQMLKEHLAQYSPEDAEKVTGISADVLRRIAEELGTSAMIGSTINIDGKNYPYRPVGIMAYHISQQELGFQAIRAAIISFMLLGAIYTPGGLRVDFKPKLHG…
>ArrA_Bacillus_selenitireducens_gb_AAQ19491
EQGEWIASVCQGCTAWCAVQVYRIDGRATKVRGNPNAKANHGHSCVRSHIGLQQVYDPDRVKQPMKRTNPNKGRDEDPEFVPISWEEAMDTIADKIIELRENNETHKFSVWRGRYTSNNGILYGNMPKIIGSPNNISHSSICAESEKFGRYYTERYWGYADYDHENALYEIFWGGDPIATNRNVPHTASIWGELSDRATLACVDPRFSTTAANQMNGCRLIPGEDGAIASAIAHVILTEGVWYKPFVGDFKDGQNRFVEGRDVNEDDFEEIQTHGLVKWWNLELKDKTPEWAAERSGIDADQIYRVARGFANAAPKAISFSSPGSSMTIRGGYTAMTQAALNGLVGSADNLGGVISNGISVPNNGFPDPSDYIDEIAANGLEQDRIDWGGRLEFPALKD…
>AioA_Marinobacter_santoriniensis_WP_008937809
MFEHRKDRIALPPANAQKTQTCCHFCIVGCGYHVYKWPADQEGGLAPDQNALGLDFRQQLPPLQVTMTQAMTNVIQDDDGSYQRIMIVPDKDCKVNGGLSSTRGGQMASIMYSPQTPVGSQRVKYPRVFAGDEWRDTSWDQAIALYSQLTKRILDDDGSDQLMFNLFDHGGAGGGFENTWGTGKLIFTGLGSKMVRIHNRPAYNSECHATRDMGIGELNNSYEDAQMADCIFSIGANAYETQTNYFLNHWLPSLQGQTANKKQAVYEDGETIQQTKIILVDPRRALTVALLEQAVGKDNILFLDIEPGTDTALFNGLLTYVVDQGWHDKAFIEAHTTGFEDALKANRQSLDETSRITGISKDKLIKAAEWAYKPKASGHAPRTMHGYEKGIIWGNDNYR…
>U_68126~gnl|ACE|OENOEIOI_33_114
MAAKSKSILSEIKMSRRTFSKLTALGAAATLGGYATSKKFTGKLFEKVAAAETTPSTKRVKSVCSFCSVGCGYTGVVEQGVFTKMDAWEDHPINRGGMCSKGTSLANITNSPRRLKYPMEKVGGKWKRISWEEALGKVADKLNSIRNAYGPDSVFFCGLVHGSNEEAYMFRKLAMLFGTNNIDHQARLCHSTTVAGLLNTFGHGAMTSTIIALQHAKCHFFFGSNAAEAHPVMMQKILDSKDRGAKIVVVDPRFTRTASKADLFVRHRPGSDIAFIYGLINVILENGWQDQEFIDNRTYGFEYVKEAVKDYTPEVVERITWVPAAQLKEVARMISENRPSNIIWSMGVTQHSVGSQLVRACAILQCILGNQGEWGGGCMPARGHDNVQGVTDMGVLAHY…
>ArrA_Shewanella_sp._ANA-3_AAQ01672
MKKENQVNLGRRQLLKSTAAGTVLTGIGGTLSFTPIVEGIAAELPAPLRRTGVGEWLATTCQGCTSWCAKQIYVMDGRALKVRGNPNSGVHGMSSCPRQHLSLQQVYDPDRLRTPMMRTNPKKGRDQDPKFVPISWDKALDMLADKIIALRVANEPHKYALLRGRYSHINDLLYKKMTNLIGSPNNISHSSVCAEAHKMGPYYLDGNWGYNQYDVKNAKFILSFGADPIASNRQVSFYSQTWGDSLDHAKVVVVDPRLSASAAKAHKWIPIEPGQDSVLALAIAHVALVEGVWHKPFVGDFIEGKNLFKAGKTVSVESFKETHTYGLVEWWNQALKDYTPEWASKITGIDPKTIIAIAKDMGAAAPAVQVWTSRGAVMQARGTYTSISCHALNGLFGGI…
>GB_GCA_000987375.1~gnl|ACE|DHMNMNMC_295_5
MSQDESIRASEVLAGQGEKVLLPALDLLEHISEPIGKYPYQGWESLYREQLDYDYFGRTTHSVNCTGSCTWKVYVKNNIAFKEEQYADYPDINASLPTYNPRGCQKGANYKEYVYGPQRLKYPLMRAGARGEGKWRKASWEEATSYIANKMVNAISNYGPDTVTFYSANPAKFAITYTGGVRLANLIGAVVCSFYDWVSDLPPGEPITWGVQTDSCEAADWFNSKYIIVWGSNILETRIPDAHFLTEARMHGTRIVAIFPEYNPTSIHADMYVPVKPGTDCALALCMANVIMNEKLYDETYIKQYTDMPILVRMDSGKFLRENDMVQDGSPDKFYVWDLSLDRPALVPGTKGTLNTIGWTLNLGSMNPALEGTFTINTLSGEIKVTTVFSLLKQKLATY…
>ClrA_Pseudomonas_chloritidismutans_ADO63825
MGMWKLKRRDFLKGLSVTGAGVMLSGNVWGLNRLEPVGETLASEYPYRDWEDLYRNEWTWDSVGHAAHCINCMGNCAWNVYVKDGIVVREEQIAKYPQVHENIPDANPRGCQKGAIHSTSMYEADRLRYPLKRAGERGEGKWQRISWDQATEEVADKIIDIFVKHGPGKLKTHQGSGNKSMVRYAGPARFAALVGGIQLDHVAAVGDLITGAHLAYGNPMESFTSDAWFDADYIMLGMINPNATRIPDAHYIWEAKYNGARITSTAPDYNPSAIHTDLWMPIHQGSDPFLAMSFVNVIIAEKLFKPEFMKEQTDLPMLVRTDNGKLLREADLVEGGSDQVFYHWDLNSQQAVKAKGTMGDEDKTLKLGNVDPAIEGTFEVEGISVTTVFEQVKKEAAKY…
>DmsA_Desulfovibrio_vulgaris_str._Miyazaki_F_YP_002436028
MPAGTGPQDCAARGLDRRTFLKWCALLGGAAMLPGGLAGLCPAVAEAAGGGEPQDFVWSSCNVNCGSRCVLRAMVRDGAIVRMDTDNLGSDDYGTHQIRACLRGRAMRQRVYAPERLKYPMLRTGKRGEAAFRRATWDEALDVIAAKMKDIKERYGNEAFYLNYGTGNLGSVMSKSWPTDQTPITRLMNCYGGYLNHYNTYSTAQIATSMPYLYGGGLGNALSDIVNSKLVVLFGNNPAETRMSGGGVVYDIQRAKRESNVRVIVIDPRYTDTAVAVADEWIPIRPATDAALAAGIAYVLFTEGMADRSFMDTYCVGHDEAHLPEGVPAGSSYEAYITGKGPDGVAKTPGWASAICGVPVDTIVRLAREIGTAKPCCISQGWGPQRHHNGETNCRAIAV…
>ACTB1_Bdellovibrio_bacteriovorus_NP_96849
MKKALRPKVERDTKYWNSLEQWSNDPEFNKIASTEFQSSPLRESDDEGGWARREFLKLMGASLAMASAGCIRRPVQKIVPYNKQPEEVTLGMANYYTSAYFDGSDALGVLVKTREGRPIKIEANPGHPFSISGLSIRSQASLLSMYDPERLKGPQRNLFNEKKSNSQVIDVKWEDLDKKVAEQLKKGDVVILSGNVASPATRAVIGDFAQGFKAKHVVWEALSNDDVREGQKASYGDDVVPAFRFDKAKMIVSIDADFLGTWISPTAFTNQFVEGRKDIKNMNRLVSFDSNYSLTGANADIRMKIKPSQQLDVVMGLLHEIIVKKGASSHAGNSAVKAALAPFADVAKKLNVEPALFAKVAADLWANQGTSLVVAGGITTLTEKSKELQVAVNFLNSIL…
>AioA_Chloroflexus_aurantiacus_J-10-fl_YP_001634827
MPVYRPADRMVLPPVDAEKYQTVCHYCIVGCGYHVYKWPEGRSGGLLPDQNALGVDFTKQVAPLSGDWIAPDHHTVITERDGRRFHIAIVPDKECVVNKGHHSGRGGTLGSSLYRPDGPTHVRLTHPLVYRATEQSPTTWDDAIDLAARVIYGSILRDGNNSIFMKIFDHGGGGGGFENNWAVGKFFFNAVQTINCSIHNRPAYNSEVHASRDMGVPELNFAYVDAELSDTIVLWGANSYETQTNFYLVHMLPNLQGTTVKAKQDARPGEQVGPGRIIVIDPRRTATVVVSERAAGKDRVLHLQLNPGTDIALANAIARVVYERGWHDKDFVANRVEAETVQPFLEQSLQIGKSLDEVLAEAEQITGLSRAQIEQAASWIAETKSDGSRPRSIFLYEKG…
>ACTB1_Ralstonia_eutropha_YP_298623
MTRARVIPLVPVDEPSDAPRSPARRHFLRTTMAASAALAGAACSGPPAEMIVPYVQMPEGIVPGRPLFYATALTRHGYGMGVLVETNMGRPTKIEGNPRHPASLGATHPFDQAAVLQLWDPDRSQAPYRGGALSGWAAFDAALATQRVQWRDRDGEGLRLLTGNVGSPTLSAQIAQWLDRYPKAVWHVHDPLYDEDPSPRMAFGDDVDLLIDPKPATTIVTLDADLVGHGPAAVRHAHDFMADRRGVAPMLACRLYAIESSPTLTGEISDNRLALPPHEIERLAWSLARKLGVPDVPVDTPEPASDTARHWIAVLARRLREAPPGSSLLIAGGALSGPTRALVWRLNARLGNLGKSVRPVAGTPRRPLGEAHSIGALTEAMRAGAVSALLMIDVNPAYD…
>DorA_Rhodobacter_sphaeroides_Q57366
MTKLSGQELHAELSRRAFLSYTAAVGALGLCGTSLLAQGARAEGLANGEVMSGCHWGVFKARVENGRAVAFEPWDKDPAPSHQLPGVLDSIYSPTRIKYPMVRREFLEKGVNADRSTRGNGDFVRVTWDEALDLVARELKRVQESYGPTGTFGGSYGWKSPGRLHNCQVLMRRALNLAGGFVNSSGDYSTAAAQIIMPHVMGTLEVYEQQTAWPVVVENTDLMVFWAADPMKTNEIGWVIPDHGAYAGMKALKEKGTRVICINPVRTETADYFGADVVSPRPQTDVALMLGMAHTLYSEDLHDKDFLENCTTGFDLFAAYLTGESDGTPKTAEWAAEICGLPAEQIRELARSFVAGRTMLAAGWSIQRMHHGEQAHWMLVTLASMIGQIGLPGGGFGLS…
>FdhA_Desulfovibrio_piezophilus_C1TLV30_YP_007495372
MTNHWIDIKNADSVLIMGSNAAEHHPISFKWVLRAKDKGATVMHVDPKFSRTSARSDFHVPLRSGTDIAFLGGMIKYILENEKFFHEYVVEYTNAALIVGKDYGFKDGLFTGYDAKTRSYDKSKWGFEMDSKGVPKRDKSLKHPRCVYQLMKAHYSRYNIEAVSATTGVSAENLMKVYENFAATGVKDKAGTIMYALGWTQHTVGVQNIRSAAIIQLLLGNIGVAGGGINALRGEPNVQGSTDHTLLYHIIPGYMAMPHNGWQTYDEYVKANTPVSNDPMSANWWQHKPKYFASLLKAWYGEKATRENGFCYELLPKIEKGEDYSYMFLFDRMYNKQIRGGFIIGLNPMNSVPNTNKVRKALDNLDWLITSELHHSETTDNWQRPGVDPKKIKTEVFLL…
>AioA_arsenite-oxidising_bacterium_NT-26_AAR05656
MAFKRHIDRLPIIPADAKKHNVTCHFCIVGCGYHAYTWPINKQGGTDPQNNIFGVDLSEQQQAESDAWYSPSMYNVVKQDGRDVHVVIKPDHECVVNSGLGSVRGARMAETSFSEARNTQQQRLTDPLVWRYGQMQPTSWDDALDLVARVTAKIVKEKGEDALIVSAFDHGGAGGGYENTWGTGKLYFEAMKVKNIRIHNRPAYNSEVHGTRDMGVGELNNCYEDAELADTIVAVGTNALETQTNYFLNHWIPNLRGESLGKKKELMPEEPHEAGRIIIVDPRRTVTVNACEQTAGADNVLHLAINSGTDLALFNALFTYIADKGWVDRDFIDKSTLREGTARPPLYPARGVSEANPGHLSSFEDAVEGCRMSIEEAAEITGLDAAQIIKAAEWIGMPK…
>SrdA_Bacillus_selenatarsenatis_SF-1_BAJ83594
MENQHQKFISRRNFIKTSALLGGTAFLGTGLPNIKKTYSKELDYVGNFEYPLAKPENILYSACLQCTVACSIKVKINNGVCMKIDGNPYSAMNLGENLPYDLSPKEAVSIDGKLCPKGQAGIQHAYDPYRLRKVIKRDGPRGSGKWKTIPYDQAIDEIVNGGNIFKDIGENQNVEGLKDIFVLKDPKVAKAMADDVTKIRKKEMTVDEFKAKHKDNLDVLIDPNHPDLGPKNNQFLFQVGRIHNGRIEFTKRFVNDSFGSVNWIEKTTLCGQTSNKAWVHSTREYLEGKWTGGIKSPRPDHRNTEFLLVFGSIVFEANYGPVQETEPITEGLESGRLKIAVVDPRLTKVASKAWKWVPIKPGNDAAFALGMIRWIIENERYDTKFLQNATRLAATNSDE…
>SreA_Aquifex_aeolicus_WP_010880782
MLIRPISFAYNPLRKCDCKWKSLRLILNGSTGGLKMEIGGSFYERKYYSTCYMCACRCGIEVYVRNGKVTYIKGNDDHPLNKGVLCAKGSSGIMKEYSPARLRKPLLRVGPRGSGQFKEIEWDEALEIAAKWIKEAAQKNPSKVAFFTGRDQMQAINGWFAGQIGTLNWAAHGGFCSVNVAAAGLMSVGYSFWEFGDPDFEHTKYFMMIGVAEDHASNPFKLGIQELKRRGGKFVFVNPVRWSYGAIADEWVPIKPGTDGAFILGLAHVLFKYNLIDWEFLKEFTNAPWLVIQAPGTPKDGLFYRNEEGKPMVFDKKSNSFKPADRIVPEDLDPAFIGEFETPEGYKVRPAFDIFAERIVKDYTPEKVEKITGIPAETIERIAKELGVTALYNPIELPI…
>GB_GCA_001828545.1~gnl|ACE|KFHEOECM_123_2
MIRGFQEFTRRQFLKSASGGLATIFFNESLWERVASASEDSAGGATPDKTVDQWLPTCCMMCGGATGMLVHVVGGRVEGVIPNDENPIGVCNVSQDYGRERGRGAKLCPKGNASVASLYDPDRVPAPLRRIGPRGSGRWEAISWEVAIKEVAGRLREIKERYGPESLFWCSEDASFINIQKDFCELYGSPNFSMHSNICDVSRKLGYKLVMGHDRPLGDLQNSKYIMLFGWNPLAATKWAHLPAIINRARELGAKLVVIDPVFTHTAAKADEWVPIRPGTDGVLALAMAHVIVKEGLFDKDFARDWTTGFEEFSRFIKGYSPKWAEKVTSVPRETIGRLAMELASTRPFVVDAWSGPGHHSNATQATKAIALLPVLLGQIDRPGTLLFPERKGPKRRGL…
>IPS-1_03567
MALELKINRRSFLKAAGVTGAATFGYLSLNQPVIRALAQGNEAAGEEKWVSSVCIQCPAGCGTKVRVVNGRAVKIEGNPEHPYSNGKLCPKGYAGLQLLYDADRVKSPLKRTNPKKGQDEDPGFMPVTWDEALDDIAARLKKLREEGKSHTVAFLSGRNRGRAGAVWGTFTKLYGTPNNLGHSSICADASKKARMCIDGTDDYCAYDWENCNYVLNFGGSTLEAWRPTNLMLQRWAYMRRGRPVRAKQVMIDTRFSTTAIKADEWLPVRPGADGALALGIAHVILTGGLWDRNFVGDFKTKGRKFVTRETVAKEDFEEIWTSGLVDWWNNVLVNFTPDKAAEITGIPADRITRIAEEFATTKPAIAAGERGAGAHTNGTYNHMAIHALNALVGSMFATG…
>PhsA_Wolinella_succinogenes_DSM_1740_NP_906934
MEIEISRRRFLQGSVALTIVGASSGALAVGGSSGNKTESQEKGERSVATLCEMCVNKCAAIARVKDGKVIKLDPNPLFPKSRNMLCARGNAGIKALYDEDRLKYPLIRAGERGDGKFKRVTWDEAYTYIQEKLVKIMDEEQDNRSAIGFCAGEGMGEHHFKEFNKVFGSSNWLNHSSVCLQSTVSGYTLTIGTYGNPDLANAKYVIMAGANRAEAIVTPDTMDLFKRTLGRGCQLVVIDPRYSHTAHKADLWLPIKAGTDLAFVLALTHVVLSEEIYNKKFVEEKFNGFEEYKAHILQQNYTPEWAEPITGISASDIRKVARDFMACAPQAIYYPGRRTTWAKNDFQLRRAMAIFTALGGGVDVKGGICYGKTLPIDEHSIPAPMYANAKSRIEQNKAA…
>ACTB1_Sideroxydans_lithotrophicus_ES_1_YP_003523268
MMTENDFNRRDFLKVLGWGGTAVALSGCGNTSIQDGQETVTSYVELPSYVIPSISNYFNSTCAQCDAGCNIMGRVREGRVLKAEGNPNSPINRGKMCGLGQSGVQAHYNPDRVRQPLLKGEAITWDKALGVIAQNLSAVKGAEVAFLTGGMSGHVQALLGNYMDALGSKNHFSYEAISPAVLRAANKKAYGVSMPRYRIDKAKVVVSFGADFLGAWVSPVHFTQQYAQFRKGNRPEGRGVLVQIEPKMTLTGANADRWIAVRPGTEGVLALGIINALGKAGLSIPADIAAVSNAYTAERVSGETDVSAEQIGKLAALLKERTPSLVLAGGAVEGYAHGSQNATAIALLNRVLGNVGKTVEATASVPFPQIAPTVGNRSSLIGLNDGLAAGKYKVVFSYG…
>ArxA_Ectothiorhodospira_sp._PHS-1_WP_008932021
MKLLETLINRRRFLKATGAVAGAGVVAGGAGVVPGLTTLSHARSPAPSADTTITKNICHQCPARCGIDVYTTGGRVHAIYGTSDHPISNGKLCPKGPLGAYILYDPDRFKGPMKRTNPNKGRDQDPGFVPISWNEALDMVADRLNGLREREESHRFALLYGRGWGASCAGLLGNFGKLYGSPNVAIGHSSMCSDGSIISKKAVDGIGGYNSYDYKNANMLLMFGAGFLEAFRPYNNNMQVWGYIRGVKVPKTRITAVDVHMNTTLAGSDRALLIKPGTDGALALAIAHVILVDGLWEKAFVGDFSDGVNRFIPGETVDPDSFEEKWVKGLVEWWNAELKDRSPRWAAQVTTLYERDILATAREFGTTRPAIALYERGAHAHSNGIFNGMAIHTLNALVG…
>DorA_Sulfurospirillum_deleyianum_DSM_6946_YP_003303806
MKNSARREFLKTSLLGSAAVVSSVNTLNAVDMASGPILDESQKYSASHFGAFKAHTKGGQFTGVSDFVDDKFATPMIQALPSRTYSPTRVKYPYVREGYLKNGHKSDTSKRGSEKFIRVSWDEALELVAKEVMRVQNTYGYKSIYAGSYGWFCVGKLNNPQRLMNRMMKIAGGYVGRTGDYSTGAAQVIMPHVLGTNEVYEQQTSWDMVLKHAKNVVFWGADPMITNQIAWEIPAHEAYGYMNELKKLSEAKKINVMSVDPVANDTQRYFEGEHIRIRPNTDVAMMLGMAHHLYATKMYDQEFIKKYTVGFKQFEQYLVGETDKTPKTPEWAEKICGVSANTIRKFAEKLMKERSILMAGWATQRADHGEQFHWMMVTLCAMIGQIGLPGGGFGFSYHY…
>GB_GCA_002011815.1~gnl|ACE|MFKBAONH_2_167
MQKVLTVCPYCGCGCGLYLHVENGRITGVSPSRSHPVNTGSLCVKGWNSYEFVQHPERLRYPMIREKGILRRATWQEALQKVAEGINRVKAAYGAHSIGVLSSAKCTNEENYLMMKFARGVIGTNNVDHCARLCHSSTVGGLARAFGSGAMTNSISEIKEARVLFVIGSNTMEQHPMIAMHMLDAVRKGTTLVVADPRQTQIARLAHLHLRHRCGTDVALLLGIMNVIVTEGLVDKEFVRRRTENFDAFESLLDKYPPSVAESITGVRAADIRKAARIYASEKRSMLFYSMGITQHITGTDNVRACADLVMLTGHIGLPMTGLNPLRGQNNVQGACDMGALPEFYSGYQPVKDPKARRKFQRAWRRKLPERPGLTLMEMMDGGVRAMYIMGENPAISDP…
>NapA_Rhodobacter_sphaeroides_Q53176
MTLTRRDLIKAQAAATAAAAAGLPVSALAQPVTGGAEALRIRWSKAPCRFCGTGCGVMVGTRDGQVVATHGDTQAEVNRGLNCVKGYFLSKIMYGEDRLTTPLLRMKDGVYHKEGEFAPVSWDEAFDVMAAQAKRVLKEKGPKAVGMFGSGQWTIWEGYAASKLMRAGFRSNNLDPNARHCMASAATAFMRTFGMDEPMGCYDDFEAADAFVLWGSNMAEMHPILWSRLTDRRLSHEHVRVAVLSTFTHRSMDLADTPIIFRPGTDLAILNYIAHHIISTGRVNRDFVDRHTNFALGATDIGYGLRPEHQLQLAAKGAADAGAMTPTDFETFAALVSEYTLEKAAEISGVEPALLEELAELYADPDRKVMSLWTMGFNQHVRGVWANHMVYNLHLLTGK…
>TorA_Shewanella_massilia_O87948
MNRRDFLKGIASSSFVVLGGSSVLTPLNALAKAGINEDEWLTTGSHFGAFKMKRKNGVIAEVKPFDLDKYPTDMINGIRGMVYNPSRVRYPMVRLDFLLKGHKSNTHQRGDFRFVRVTWDKALTLFKHSLDEVQTQYGPSGLHAGQTGWRATGQLHSSTSHMQRAVGMHGNYVKKIGDYSTGAGQTILPYVLGSTEVYAQGTSWPLILEHSDTIVLWSNDPYKNLQVGWNAETHESFAYLAQLKEKVKQGKIRVISIDPVVTKTQAYLGCEQLYVNPQTDVTLMLAIAHEMISKKLYDDKFIQGYSLGFEEFVPYVMGTKDGVAKTPEWAAPICGVEAHVIRDLAKTLVKGRTQFMMGWCIQRQQHGEQPYWMAAVLATMIGQIGLPGGGISYGHHYSS…
>M.Nitro_00387
MVSELKINRRSFLKVAGAVGAATMGYASLGQPVIKALAQGVDAAREEKWISSVCIQCPAGCGTKVRVVNGKAVKIEGNPEHPYSNGKLCPKGYAGLQLLYDVDRVKSPLKRTNPNKGQNEDPKFVPVTWDEALDDIADRLKKIRDEGKSHTVAYLSGRNRGRAGTVWGTFTKLYGTPNNLGHSSICADASKKARLCLDGTDDYCAYDWENCNYVLNFGGATLEAWRPTNLMLQKWAHMRRGRPVRAKQVIADTRFSTTAIKADEWLPVKPGTDGGLALGIAHVILTEGLWDRSFVGDFKEIGRKFITGETVANEDFEEVWTSGLVDWWNNVLINFTPSRASQITGIPAGTIIRIAREFATTKPAIAGGERGAGAHTNGAYNHMSIHALNALVGSMFALG…
>M.Ferri_02311
MKNEQDIRWSKSTCPYCGFGCGLMVGVKQGRIVEIKGMKGHPVNDGQICVLAANIPPIFNAGGRLTRSMIRRGNEFVPVTWKEAIEHTANELKRIIKKYGPDSVAFYGGAANLTEEYYLMNKLMKGLIGTNNIECSTRLCMAATAAGFISTIGADAPPSCYADIEEADLFFITGNNMALTIPVMFRRISDAKKKNGAKVIVVDPRRTRTSELADLHLQIRPGTDVALNNSIAYVLLKEGFVDEEQVEQYASGLSDLKRLIVEFSPSKAATITGLQEQQIIEAARMIGNARAMLTFWFQGYNHSTQAVFKNNTLHNLSLLTGNICRPGAGPLSITGEANALGNRWVGALSHLLVGMRQINNEQHRREVAKYWGVPEKNIKSTPGRSIIEIIEGLHSGDIR…
>NarG_Herminiimonas_arsenicoxydans_YP_001099944
MSHFLDRLKFFNKPQESFSNGHGTVVDEDRSWEKSYRQRWQHDKIVRSTHGVNCTGSCSWKVYVKNGLITWETQQTDYPRTRPDLPNHEPRGCPRGASYSWYVYSAQRVKYPMVRGRLMEMWRAARVLMSPVAAWEYISQNPERAQQYKSVRGQGGFVRAKWDEVNEIIAAANAYTVKKFGPDRIIGFSPIPAMSMVSYAAGTRYLSLIGGVALSFYDWYCDLPPASPQVWGEQTDVPESADWYNSTYLMVWGSNVPMTRTPDAHFYTEVRYKGTKTVAVSSDFGEMAKFGDIWLAPKQGTDAALAMAMGHVILKEYHASGKSAYFRSYAKQYTDFPMLVLLKEKNGTLVPDYFLRASHLANNLDETNNPDWKTLVIDETSGDISAPAGSIGFRWGEFG…
>ACTB1_Flavobacterium_psychrophilum_YP_001295304
MSSNKKYWKSVEELNENSSIVETLRNNEFVEEISTNEFLGDAVTLATSSTTRRDFLKYVGFTTAAASLAACEGPVHKSIPYVVQPEEIVPGVADYYATTIADGFDFANVLVKTREGRPIKIENNKIAGANFHANARVHASVLSLYDSMRMKTSKIAGKDTIWEQANAKIKASIADAKAKGGKVVLLTNTSASPSTDKLIAQFLVSNPNAKHVTYDAVSSSEALDAFQTVYGERALAEYDFSKANVIVSIGADFLGDWQGGGFDAGYAQGRIPQNGKMSRHFQFESNMTLSGAAADKRVPMTVANQKQALVQIYNVITGSSIGSSKDEAVMKAAQQLKAAGSKGVLVCGIDDKNAQLLVLAINKVLSSEAFNTANTRQIRKGNNADVKQLLADMKSGAVH…
>ACTB1_Geobacter_metallireducens_GS_15_YP_384764
MKRRTFLQLGTVIAAGAVLDGCRSKNEQLIPYLIPPDEGITPGKGTYYASSCNACPAGCGILVRVSEGRAKKIEGNPEHPINRGKLCARGQAVVQELYHPDRVPHPLKRNGPRGSGAFTRISWQEGIGLLTDRLKALQREQSTNGLALLTPHLRGTLAELTGRFMRTFGSTNHVSYELLTPDLLRIAARRSFGQPTLPYYDIAETRYLLSFGADFVDSHLSPVKYGSAFGEMRQGRDTVRGHFTYVGGRMSLTAASADRWMPAKPGSEGTLALGIARLILAESLYDSGALAMNGLEAKKLLAALDRYDLPRVAQLSGLPQGAIAEVAREFASTRPALALAGEMVAFQSNGPESVRAVHLLNLLVGSLNRPGGIYPDAGSPSGPENSFAELIALIETMRG…
>ArrA_Alkaliphilus_oremlandii_OhILAs_YP_001512638
MKLSRRSFIQVSAVASVTAFLLSGCKKDPEVLETTKPGEVQPLVEGEWKPSGCLGCTSWCAKQVYIVDGRAIKIKANDESKIHGGNDCPRAHLAVQQVYDADRIKQPMKRTNPKKGRDEDPMFVPISWDEAMDTLADKIMELRTNNETHKFMLLRGRYTNITDLFYSSMPKIIGSPNNISHSSICAEAEKFGPYYTQGYWNYRDYDVQNTKYMICWGVDPLCSNRQVSHYLNVFGELLKKGVKIVTIDPKYSSTAAKSHVWMPVIPGQDGALATAMAHVILAEGLWSREFVGDFTDGNNAFISGKNVKEETFEEIHTHGVVKWWNLELKDRTPEWAEAICGVDAATIRNVAIEFAKAAPYSMVFMGGGSNMQVRGAYNSMAVHALNGLVGCIDHEGGVL…
>ASW-3_00934
MNTTRRDFIKAASLLGGTLLLGGGSVRSLAVSANALSSDPSSTIVPTACWIGKQDCGMLARVVDGRIVKLEGNPNHPRNRGTLCPKGQAQIMGIYDPYRIKAPLKRLNEKGVPGTWMEISWDEALTTVAEEIKRIRADNPKRILWQKGRSKAERLYDDAFVKSIGCIKMGHGAYCSDAGYRAMEYSIGFNGVIHPDFRHTKYLLNYGWNITNAGGNKLCWITYNQQFINARERGMKVVTLDPRRRGAGPHTDEWLPIRPGTDLAFFLAVANVLVEKGYIDEPYLKNYTNAPFLVKSDGLFLRKDGKELVWDTESQSAKPYADVKSPALTGEYTAEGETVKPAFQVYREHIAQYTPEWASQITTLPAESIRKVALELGDNAMIGSTIVLDGKTLPYRPVS…
>AioA_Sulfolobus_tokodaii_str._7_NP_378391
MSSSSSSVQYTAVPNNKVPLPPVTAERYSVTCRFCNVGCGYDVFVFPVGQEGGPSAGQNAIVYNMVDKVFNRNLQNYQADYTSVLPALSANSGTPWIGEGMVSKTIKYNPNTQTWEEVYILEVPSAECPVNEGNYSTRGGRNAQRIWSPFNDVASGFRVYETRIKTPLIRWNGTLQAVGWSYVIEAIAQILYYYLTNETTDYPVGPAATEVMAIRSDHGGGEGGGVFSNLMPGLFLHMGLATPFVRFHYQVAFSLTEDALMEATNGKGTDTSSMLDISITDVMVMWGINEYVTSTVNLIQHIFDNLRGATVSRKQQWFEPGEPTPPGMAIVVEARPSETAHAVAAAVGCTVEQAMNGTCNVGKSQEGLPQVLVVQVNPGTDTELINAVAAYIYYTYGST…
>TMAO_Salmonella_enterica_gb_AEZ47489
MKNKDSLHVSRRRFLAQLGGLTVAGMLGPSLLTPRSARAADAVAPGAATKEGILTGSHWGAIRATVVDGRFVAAKPFEQDKYPSKMIAGLPDHVHNAARIRYPMVRVDWMRKGHQSDTSQRGDNRFVRVSWDEALDLFYQELERVQKTYGPSALLTASGWQSTGMFHNASGMLARAIALHGNSVSTGGDYSTGAAQVILPRVVGSMEVYEQQTSWPLVLQNSKTIVLWGSDMVKNQQANWWCPDHDVYQYYEQLKEKVASGAISVISIDPVVTSTHDYLGRDKVKHIAINPQTDVPLQLALAHTLYSEKLYDKNFLDNYCVGFDQFLPYLLGEKDGQPKDAAWAEKLCGIDADTIRALARQMAGDRTQIIAGWCVQRMQHGEQWSWMVVVLAAMLGQIG…
>ACTB1_Opitutus_terrae_gb_ACB77208
MKRKSDHSAPANSEPTGPKYWRSLDELAATPGFQEQLHREFPEGASELNGVDRRHFLKIMAASFALGGVGLAGCRRPEKYVLPYGKSVEGMIPGLPLYFATAMPLRRTAIPVLAETHQGRPTKIEGNPTYQQHGGSASLLAQASVLDLYDPERATQHTREGRKLNVADLNEQLAQIGTSHAANGGAGLAFLAEESSSPTRARLLAQLRARLPRAIWAEYEPVADEAPVSAATAAFGQPVRPLYRFARARRIVSLDADFLRPDGAGLYYAREFAKGRRVVNREDAQQMNRLYVAESAFTITGSMADHRLRLASSHMLALAAALAVKITGSAAFAPLSAGLDIDPKWIDECAADLLAHRGTSVFVAGAHLPEQVHAIAYAINAALGNIGATVDFVAPPTND…
>FdnG_Enterococcus_faecalis_WP_002384573
MKTKLHTQTVTLSIDNQEVTVSKGTTILEAAKGLGVEIPTLCHLKELAPDGSCRMCVVEVEGGRRGGLTTACTAHCQEDMVVSTHSEKVADSRRFILDLLLSNHKLECFSCGKNGDCQLQQYALDYGIDATSFTEGKRMPCHQEDTSNPFFSYDPEKCIMCRRCARVCQLRQGRDVLSIANRGFETKMMPSYGQAFDQSICESCGNCVSSCPTGALTAKDTKEYRKWETQKIPTTCPHCGTGCQMNLLVKNNRLVGVEPLDGPANKNLLCVKGKFASYKFVGSGDRLTEPLIKRNGIFEPASWEEALTLVSSKFNEIKAENGPDALAGFSCSRATNEDNYVFQKMVRAAFGTNNVDNCARVCHSASVHGLAQTLGSGAMTNPIADITEDVDMILLVGSN…
>DmsA_Haemophilus_influenzae_P45004
MSNFNQISRRDFVKASSAGAALAVSNLTLPFNVMAKETQRLNENNQERIVWSACTVNCGSRCPLRMHVKDNRITYVETDNTGTETYNLDHQVRACLRGRSMRRRVYNPDRLKYPMKRIGKRGEGKFKRISWDEALTEIADALKRNIKKYGNESIYLNYGTGTLGGTMAKSWPPASTMIARFMNCIGGYLNHYGDYSTAQIAVGLDYTYGGGWALGNGMADIENTKLIVLFGNNPAETRMSGGGLTYCIEQAKARSNAKMIIIDPRYNDTGAGREDEWIPIRPGTDAALVAALAYVMIQENLVDQPFLDKYCVGYDEKTLPTDAPKNGHYKAYILGYGNDGIAKTPEWAAKITGIPAERIIKLAREIGSTKPAFISQGWGPQRRSNGELISRAIAMLPIL…
>ASW-2_00742
MREVKTICPYCGVGCGFILQVENGTLIGLKPDRDHPISRGTLCPKGATAYEFVNHPDRLKKPLIRKKRLFQEASWEEAYNYIASEFERLQKKYGQESLALLSSSRMTVEENYLAQKFARAVLKTNNIDQCYRICHSATVAGLGKSFGSGISNSISEFKYPGHRVLLVVGSNTTESHPIIANVWIKPAIRTGTSLIVIDPRVTELARLAQIHLKIRPGTDIALFNAVACHIISSGMHDERFMAERCENFEQFWNVIKKYTPDKVEQICKVPATKIIEAAELYAKEKPSSIAYGLGVTEHRSGTGNVMALANLAMITGNLGIESSGVNALRGQNNVQGATDMCRPETLPGYQSWHDSKVVQKFEKHWNIRLPVPKSFVFCSHMWDKALKGDLKALYVIGTD…
>NarG_Pyrobaculum_arsenaticum_DSM_13514_YP_001152746
MQITRRQVLAAAATIGAASGVLALAQNLQYLKPLAEFRETRLQYPDRSWEEVYRRRWQYDKVARSTHGVNCTGSCSWNVYVKDGLIVWELQATDYPDIAPDIPNYEPRGCPRGASFSWYVYSPLRVKYPYVRGVLIDMYRRFKQQTGDPVEAWRRIVEDPANRAAYQKARGKAGWARVTWDEALELVSAALIYTIKKYGPDRIYGFTPIPAMSPVSYAAGARFIELIGGVMGSFYDWYADLPPASPQMWGEQTDVPESADWFHAQYMIVWGTNLPLTRTPDAQMYTQARYRGAKVAVVSPDYSEHVKFADIWVPALPGTDAALGMAMGHVALKEFYVDRQFKCLREYARRYTDLPFLVILEPAGDGTYLQGRFLRASDVPELKDKVGANPEWKTVVVQK…
>TorA_Escherichia_coli_P46923
MTLTRREFIKHSGIAAGALVVTSAAPLPAWAEEKGGKILTAGRWGAMNVEVKDGKIVSSTGALAKTIPNSLQSTAADQVHTTARIQHPMVRKSYLDNPLQPAKGRGEDTYVQVSWEQALKLIHEQHDRIRKANGPSAIFAGSYGWRSSGVLHKAQTLLQRYMNLAGGYSGHSGDYSTGAAQVIMPHVVGSVEVYEQQTSWPLILENSQVVVLWGMNPLNTLKIAWSSTDEQGLEYFHQLKKSGKPVIAIDPIRSETIEFFDDNATWIAPNMGTDVALMLGIAHTLMTQGKHDKVFLEKYTTGYPQFEEYLTGKSDNTPKSAVWAAEITGVPEAQIVKLAELMAANRTMLMAGWGIQRQQYGEQKHWMLVTLAAMLGQIGTPGGGFGFSYHYSNGGNPTR…
>TMAO_Photobacterium_profundum_YP_129680
MNMSVSRRSFLKGLATTSAVSVIGPSLLASSKAMAAETTGTWKTSGSHWGAFRAHVYAGKVQEIKPLEMDKYPTDMLNGIKGIIYSPSRVRYPMVRLDWLKKHKYSGETRGNNRFIRMTWDDALDLFYRELERVQKDYGPWALHAGQTGWRQTGQFHSCTSHMQRAVGMHGNFITKVGDYSTGAGQTILPYVLGSTEVYAQGTSWSEILDHSKNIVLWATDPVKNLQVGWNCETHESFAYLEQLKEKVAKGEINVLSVDPVKNKTQRFLGNDHMYINPQTDVAFMLAVAHTLYTEDLYDKEFIKMYCLGFDEFVPYFMGKSKDNIEKTPEWAAEICGLPADEIRDFARMLVAERTQILFGWCIQRQEHGEQPYWMGAVIAAMVGQIGLPGGGVSYGHHY…
>NapA_Bacillus_azotoformans_LMG_9581_EKN63995
MNLTRRTLLKATAITAALAAAGCSSKKSNAPKEESVVQQAESVEPEEWKSTICRFCGTGCGVLVGIKDGKVVAAKGDPDNRSSRGLNCVKGFYVAKILFGKDRLTKPLIREDNSKKGTMDGFREASWEEALELVSKKLKENWEKDPKSIAFWGSGQQTIMEGYVASKFWKAGLLSNNIDPNARLCMASAVTGFMTTFQSDEPMGSYRDLDEADVFVTWGANMAEMHPVLYSRLTARKLSGTNVKHYDLTTRESRTSETADKLLVFRPQTDLAIANAIINYLIQNEAYDKKFVEEHCQFKAGTENLGHSLKDDYDVTEPGASATKAWSITFEELKEKVSYYTLEKAEEISGVPAADIEALAKEFADPNKKIMSLWTMGMNQHTRGTWINNLVYDIHLLTG…
>DmsA_Wolinella_succinogenes_DSM_1740_NP_907591
MHLINRRQFLQWSGALGGGIAAGALLPLPSLAQKESLSKGENEEMKWAGCAINCGSKCPLRVFVKEGKITRIETDNTQEDEFGAHQVRACVRGRSSRFKVYNPNRLLYPLKRVGKRGEGKFVRISWEEAIETIAQKLLQVKEKYGNEAIYVNYATGTTGGIMSRCTKGPWARLLAQFGGHLNYYNSYSTAQITDGLKHFYGTSAGSDIANIAHSKLVVMFGNNPVETRMSGGGTGYSYKEALQKSGAKIIHFDPRYSDSMVGACDEWIPIAPGTDAALIAAMAYVMINEDLHDKAFLDRYCVGFSRETLPDSAPENSSYEDYVMGRGEDQTPKTPEWAERITKIPAQTIRRLAKEIATTKPCFIAQGWGAQRQFNGEQSSRAIATLAAMTGNIGMLGGN…
>BLZ2_03930
MVLDVKLNRRNFLKIAGVAGAATFGLGFGEPIIKALAQGTDAARDEKWVSSVCIQCPAGCGTKVRVVNGKAVKIEGNPDHPYSNGKLCPKGYAGLQLLYDVDRIKSPMKRTNPNKGQNEDPKFMEVSWDEALNDIAARLNQTRNEGKSHTVAFLSGRNQGRAGSVWTTFTKLYGTPNNIGHSSICADASKKARLCMDGTDDYCAYDWDNCNYVLNFGGATLEAWRPTNLMLQKWAHMRRGRPVRAKQVMVDTRFSTTAIKADEWLPVKPGTDGALAMGISQVILTEGLWDRSFVGDFKTPGRKFISGETVANDDFEEKWTLGLIDYWNNVLINFTPAKAGEITGIPAEQIIRIAKEFATAKPSIAAGERGAGAHTNGTYNHMVIHGLNALVGSMFAQGG…
>TorA_Burkholderia_oklahomensis_WP_010111741
MPKQNDSSRDASLSRRAFVKRALATGFLGATASYSLLESGARATPVAAGTREILTGSHWGAFRATVVNGLVTGVKPWEGDPHPSHQLPGVIDSIYSPTRIRYPMVRRAWLEHGPGADVEGRGRGDFVRVSWDRALDLVAAELKRVRDKYSASGIYAGSYGWQSPGKVHPPRTLLSRMMTVNGGFVGYSGDYSTGAAQVILPYVVGSIDVYEQPTVWPVVLEHTDLMVFWGANPVSTNQIGWLVPDHAAYPAMEALRRKGTRVLCIDPVRSETCRYFDAEWIAPRPQTDVAMMLGIAHTLYVENRHDKAFLERYTTGFDRFEPYLTGKSDRVPKDADWASRICGVPAETIRALARRFASKRTMLAAGWSMQRQHHGEQAHWMLVTLASMLGQIGLPGGGY…
>ACTB1_Nitrosococcus_oceani_YP_343269
MAGSSIKPLDLAPIRARLAEAQGRAFWKSLEELAGSEEFERFLYQEFPFFRELSQASLSRRDFMRLMGASLALAGLSACSTPPPEEILPYIRAPEGLVPGESLFFATAMPLDGFATGVLVESRMGRPTKVEGNPLHPASLGGTDIFAQASVLQLWDPDRAQVISHRGEISTWQTFLAAMGEKMRTFEGNQGKGLYLLTPTVSSPTLISQLRTLGKRFPHAHWHQYQPINQDNSYEGARLAFGESLETRYHLERAEVILSLDGDFLGSLPGHLRYARDFAKKRRVDSAQSTMNRLYVAESSPTITGTMADHGVSLRASQIEVLALQLARALGIGVPRREETASDLPEQWVRAVAEDLRQHRGTSLVITGEKQPPFVHGLVHAVNQALGNVGTTLTYSAPR…
>XdhA_Paenibacillus_mucilaginosus_K02_YP_006190319
MKLDKETAGARWRVRPDGPDKVTGRLAYLTDLRMPGELHGAILRSAHPHARVLAVRTERAESLPGVGAVITHRDVPGMNRFGIAIPDQPVLAEDRVRYIGDALAAVAAATPELAQEALSLIEVDYEPLPVVSDPEAALQPGAPQLHPAGNLLHSTAYSRGDAEEAFAACTHVVEETYYTPRQMHAYMETEGGLFVPGPDGSLTVYAPTQHGFKDRMQLSRILEMPEHDIRVVSSPIGGSFGGKDELNIQPFGALLALKSGLPVRLHQSRWDSVRAGLKRHPMKITMRTGTDGEGRLLAHRVRIVADTGAYATLGPAVLNFATEHTMGPYRIPNVKVEGYSVYTNNGISGEFRGFGGNQVIFALEGQMDRLAEKLGMDPWALRRLNLREADDLGPLGQRI…
>Mn-2_00373
MRNEFLKSDVNISRRNFVKLCGTATIASFALGMVAEAKNAAIAELPKRGRMLNYKRGRKTPSICSYCAGGCGLIVTTQEGSSSDMRDGDIYAKNLGRDFSARSKVIEIEGDAYNPINEGALCSKPAALLQMVNSDRRVLYPMKRTNPKKGENEDPRWVRISWDEAYSAISSKIKDTMTGLPYKRTNPVTGKEDYYYVGKDSPVSWLGSSYWNNEECYLSRKMMALLGSNNIEHQARKCHASTVVGLANTFGFGAMTNHIVDAKNSKCFLIMSNPAESHSMEFRWVTKAVEDNNAIVIHLDPRYNRTTAKAHIHGRYRSGAEAAIFLGMIRYLLYEKPERMDRPYVESRTNAPYDLNGNLVGLDDPNSIFNKLKALVANYTPDEVVRISGISKDKFLLAV…
>ArrA_Sulfurospirillum_barnesii_SES-3_AAU11840
TSWCPIQGLVVDGKVVKVRGNPNSPSMGRICPRPHLAIQQVYDPDRVKTPLKRTNPKKGKGIDPKFVPISWDEAINTIAEQILGLIKAGESHKFVLMRGRYTHMNEILYNTFPKLIGSPNNISHASICAKTEKFGRYYTEGFWDYADFDLTIPVIFWDGERDMVSSNRQIPWFMNQQGYVKDRAKITIIDPRLSATAAKADRWAPIIPGTDSALAVAIAHVILSEGRWNKSFVGDFQDGKNYFIPGSTVPTEVIVDEKSLPVVFEENHTYGVVAWWNLELKERTPEWAEKITGISAKDIRTIAREFSDAGSKAISWVTTGASMQIRGAYASLAAHALNGLVGSVDAVGGTLQGSNAPSGKTPDIKPYLPAEFEAALKQKKIDQRGTLKLGAFNKKTGGG…
>ASW-2_00291
MKTQERNQVYKEKVLMHITRRDFIKSTAIAGGALLGTSLFDKHNRFLMTIARAEPERFAYELSKPENVLYSSCQQCNTGCPIKVKLLDGHVAKIDGNPYSPWNLFPHIGYSTQLEQAAVIDAGLCPKGQAGIQTYYDPYRITKVLKRAGKRGENKWITVDFDKAVEEIVNGGNLFSHVPGEEDRYVEGLKDVVSLRDPKVSKDMSSEVDKIWHEKDADKKKELIAAFKEKFKSDLSKLIDPEHPDLGPKNNQLVFMWGRLKGGRSDLIKRFTAACGTVNAHGHTTVCQGSLYFTGKAMSEQYLYDASEKKYKWTGGDKFYFQADDASAEFIIFVGTTLFEGNYGPTNRAMKVMEGLNSGRLKFVTLNPRFTKEASKAWKWIPTKPGTDAAFAWGMLRWM…
>NarG_Halomonas_maura_AAT47523
MSHFIDRLNFFRKAREPFANDHGEVRDESRGWEDGYRQRWQHDKVVRSTHGVNCTGSCSWKIYVKNGLVTWETQQTDYPRTRPDLPNHEPRGCPRGASYSWYLYSANRLKHPLVRKPLLKLWREALEEKGDPVDAWASIVEDPAKTKQYKRARGMGGFVRADWNELNELIAASNVYTAKQYGPDRIIGFSPIPAMSMVSYAAGSRYLSLIGGVCMSFYDWYCDLPPASPMTWGEQTDVPESADWYNSGYIIAWGSNVPQTRTPDAHFFTEVRYKGTKTVSVTPDYAEVSKLTDEWLSAKQGTDAALAMAMGHVILKEFHLDRPSAYFTDYVRRYTDMPCLVELEAREDGSYVPGKQLRASDFEASLGQDNNPEWKTVAWDETRDQLVVPRGSIGFRWGE…
>ArrA_Wolinella_succinogenes_NP_906980
MEINRRDFLKATALTAGAVGIAQIPEIEANTQVSGEVGKWVASTCQGCTSWCSIQGYVVDGRLVKVRGNPNAKGNHGKICPRPHLAIQQVYDPDRVKTPLKRTNPKKGKGIDPQFVPISWDEAIDTIADKIMALIKSGESHKFALFRGRYTHMNEILYNTFPKLIGSPNNISHSSICAEAEKFGRYYTEALWDYADFDLDNTRYVLGWGADPLASNRQVPHFINIWGKVRDQARIAIIDPRLSATAAKADHWLPIIPGEDSALAVAMAHVILAGGAWNKGYVGDFVDGHNYFKPGELVPESIEVEGKIIPVEFKEKHTYGVVKWWNLELFDKTPEWAEPITGIPAKQIRQVALEFAAAGSRAISWVSPGACMQIRGSYASMAAHALNGLVGSCDSVGGI…
>M.Nitro_00397
MAFELKMNRRGFLKVAGIAGAASLGYLSLDQPVIKALAQGTYAASEEKWVATGCVGCVGWCPLQVRVANGRAVKIRGNQNSVWTRGKVCPRAHLNLQMLYDPDRIKTPLKRTNPNKGRDQDPGWEAITWEEALSTITLKLRELRDKGTPERFVSLRGRYDSASADLLYSRFTKAYGTPNSVSHSAICAESTKAGRWMSMGDYDYSGYDWYNANYIISFGAPLLEAHRPVTGNIVAFGEVRRGGKARANFVMVDPRYSVTASKADEWIPVNPGTDAAFALGMAHVILTEGLWDRSFVGDFNENSPVKGFETGKAISEDYTTEAGEKEETFKEASTYGLIKWWNVYLKDFTPEIAAQKTTVPAETIKRLAREFAKAKPSIAASGRGSDAWPGSGSFNSYAV…
>NarG_Haloarcula_marismortui_Q9P9I5
MSRNDLTDDEGDSAGISRRDFVRGLGAASLLGATGLSFADDGMDGLEAVDDPIGSYPYRDWEDLYRDEWDWDSVARSTHSVNCTGSCSWNVYVKDGQVWREEQAGDYPTFDESLPDPNPRGCQKGACYTDYVNADQRVLHPLRRTGERGEGQWERISWDEALTEIADHVIDEVQAGRYDAISGFTPIPAMSPVSFASGSRLVNLLGGVSHSFYDWYSDLPPGQPITWGTQTDNAESADWHNADYIIAWGSNINVTRIPDAKYFLDAGYEGAKRVGIFTDYSQTAIHTDEWLSPHGGSDTALALGMAQTIVDEGLHDEAHLKEQTDMPLLVREDTGKFLRASEVGLAEDADDPEKVFVMVDADGTLRRAPGSLGERDGQKDYSASIELDFDPQLSVERSV…
>IPS-1_00676
MSSEIDTCRSTPMDQEKVTRRGFVKTSLAAIAALSLSRPVLASLKFIPEIDNPLDFYPARDWEKIYRDQFKYDYTSHFLCAPNDTHNCLLRGYVKNDIITRIGPSYGYGKARDIYGNQASHRWDPRLCQKGLVMVRKIYGPRRVKYPMVREGFKKWVDDGFPRDGNGKMPEKYQNRGKEPFLRVTFEEASEIVAKSMKDIATAYSGKAGAELLKKQGYDDSMIEAVQGAGTQTLKLRGGMAFLGATRLFGLYRFANSLALLDDNIRKVGKEKALGGRGFDSYSWHTDLPPGHTMTAGHQTIDFDLSTVENANLVICWGMNWISTKMPDGHWLTEARLKGTNVVTVACEYQSTSNKADNVIMIRPGSDGAFALGLANIIIQEKLYDVDFVKGHTDLPLLV…
>QrcB_Desulfomicrobium_baculatum_YP_003159879
MGLDRRSFISLVAGGVAGSLFTPVIWKTLDDVSIWTQNWPWIPRLQYGEELTVPALCKLGADAYGLKVKTIAGRPVAAEGNPDHPLSLGGICPLGAASVHLLYSPSRVKNPKLRDGSSFKDITWEEAEELLAGKIKEAGASMAMISGDETGSVTDVLSGLVGKAGSDKSFFMPGESAPAAAALAMLGGDGQVGYDIENANYVLMLGADALGSWGNVARNGKAFSASREKGVKFVYVGPAQNGTSAVADSWIPCAAGTEPVLALGIAAVIAGTNRDRSFWPGFASFAKFVQTSYPLDKVAEITGVSAATITGLAQELVRAGRPLVLTAAEAGQGLGAFELAAGMSLNMLLQRVNTVGGVRILPWAPKVVEAAADKKAMLANDLVAYLSTVADGGAEAPAL…
>DmsA_Vibrio_fischeri_MJ11_YP_002157663
MKLKQLLTPKISRRSFVKGGSILGGITAITSGMALPFASRSASAAPQTATTEDKVVWSACTVNCGSRCPLRMHVSNGEIKWVETDNTGDDEYGNHQVRACLRGRSMRRRVYNPDRLKYPMKRIGARGEGKFKRISWDEAFTEIADNINRIKKEYGNEAIYLNYGTGTLGGTVTKSWPPGGSLIARLMNLNGGYLNHYGDYSTAQIAEGLNHTYGGFAANNSPSDLENTKLIVQFGNNPAETRMSGGGVIHHFMEGKAKSNARMIVIDPRYTDTAGGREDQWIPIRPGTDTAFIAAMAHVMIKEDLVDQAFLDKYCIGYDEKTLPASAPANSDYKSYILGLGGDNTEKTPKWASTITGIPEDIIIKTAREIGSTKPCAIIQGWGLQRTANGEIASRAISM…
>NapA_Shewanella_oneidensis_MR-1_NP_716479
MSISRREFLKANAAVAAATAVGVTLPVKMVEAAESDNIKWDKAPCRFCGVGCSVLVGTKAGKVVATKGDPESPVNRGLNCIKGYFLSKIMYGKDRLTTPLLRMKDGKYHKEGEFTPVSWDVAFDTMAAKWKHSIATKGPTSVGMFGSGQWTIWEGYAASKLHKAGFLTNNIDPNARHCMASAVVGFMRTFGIDEPMGCYDDLEAADHFVLWGANMAEMHPILWARLSDRRLSSKDCRVHVLSTFENRSFDLADNPMVFHPQSDLVILNYIANYIIQNKAVNTDFVTKHTKFALGVDDIGYGLRPDHPLEKKAKNPGNGKSTPISFDEYAKFVSTYTLEYAAKMSGVEPEKLETLAKAYADPKAKVMSLWTMGINQHVRGVWANNMLYNIHLLTGKIATP…
>FdhA_Clostridium_ljungdahlii_DSM_13528_YP_003780168
MKSILTTCPYCGTGCTFFLNVRDGKIVSVTPDDNANSVNQGKLCSKGRFGFDFVHHKDRLTSPLIRKAGKLVEVTWEEAIGFIVSKIKKTVKEYGSDSVAAFSSARCTNEENYLMQKLMRAVIGTNNVDHCARLXHAPTVSGLGTAFGSGAMTNSIHELDEMGPEDAIFAIGTNTTECHPIIGIKMLKAKERGTKLVVADPRKTDVALHADVWLRHKPGTDVALLNGMSYVILTEGLADKAFIAERTENFEDFKEVVMKFTPKYTSSITKVPADKIIEAARIIAKADAAALYYTMGITQHTTGVDNVLSTANIMMLTGNIGKPKGGVNPLRGQNNVQGACDMGALPNVYTGYQSVTNPDVKAKFEKAWNAQLSDKVGLNIPSILNAIEKDEVKMLYVFG…
>FdhA_Methanococcus_maripaludis_Q6LXQ1
MELDFIHTICPYCGTGCGVDLVVKDGTLVGTNPFKRHPVNEGKTCIKGSYCHEFVHRDDRLKTPLIRKNGELVEASWDEALELISGKLQNYSPEEVGFFSSARCTNEDNYVFQKFARTVIKTNNVDHCARLXHSATVVGLGQAFGSGAMTNSISDIEDADCIFIIGSNTFEQHPLIARRVVRAKEKGTKIIVIDPRYTPTAKQADLYLQLLPGTNIAVLNAIMHVLVKENLVDEEFIKNRTKGYEELKTTLETYTPEYASKLSGVAPELIVEAAKMYGSANAASILYCMGITQFTTGVNNVKSCCNLAMITGNIGKPGTGVNPLRGQNNVQGACDMGALPNVFPGYQAVPANHEKYAEAWNTCVDPNVGLSIPDMLAKAGEQVKCIYVMGENPMVSDPD…
>NarG_Pseudomonas_fluorescens_gb_AEV63780
MSHLLDQLRFFNRKQGEFSDGHGETRKESRDWENVYRSRWQYDKIVRSTHGVNCTGSCSWKIYVKNGLITWETQQTDYPRTRNDLPNHEPRGCPRGASYSWYIYSANRLKYPKIRKPLLKLWREARQTLPPVEAWASIVEDKAKADSYKSKRGMGGFIRSNWEEVNEIIAAANVYTVKEHGPDRVVGFSPIPAMSMVSYAAGSRYLSLIGGVCLSFYDWYCDLPPASPMVWGEQTDVPESADWYNSNYIIAWGSNVPQTRTPDAHFFTEVRYKGTKTVAITPDYSEVAKLTDLWLNPKQGTDAALAQAFNHVIFKEFHLDKPSAYFTEYAKRYTDLPVLVMLKPMLGAAPGAGYQPDRFLRASDLTDNLGQDNNPEWKTIALDAAGELVSPQGSIGYRW…
>ArrA_Denitrovibrio_acetiphilus_D4H292
MKLRRRDFLKATAAVSTVAMVGCGVPKNNALAPMDPKKAIGEDPGKWISTTCQGCTTWDPIQVFVQDGRAVKVRGNPNSKANCGTCCPRAHMGLQQLYDPDRVKVPMKRTNPEKGRGIDPKFVPITWDEALNTIADKMMELRNNGEAHKYMLNRGRYTYMRDMIYDAMTKIYGSPNNISHSALCAEAEKSGAFYTHGYWDYRDYDLTRTKYLLIWGLDPLVSNRQVPFSIKVFGDVLDKATVTVVDPKLNASAAKAHNWLPVLPGTDGALAVAIAHVLLTEDLWHKPFVGDFKNSVNQFKTGVTLDESVFEEKYTNGIIKWWNIELKDKTPEWAEQECGISAEVIYKTAREMAAAAPSICIWMGPGAAMQVRGTYTAMAIESLCGLLGNLDNIGGTMMK…
>RS_GCF_900176005.1~gnl|ACE|OMHBMIHC_1_2909
MSFKIKRRDFLKTSALLGGAALLAAEASSLTGQLGGRAEASQDTKGEYQLDKPENIIYGVCLQCNTQCNIKGKISNGVLVKLDGNPYSPQNLYPQLPYNTSPEEAALVDGKLCPKGQAGVQTLYDPYRLVKVLKRNGPRGSNKWKIIPFEQAIKEIVNGGKLFAEIGEDRMVPGFKDVFALKDPALFKSLAEDAAKVAKKEMSLEDFKAKYAAHLDVLIDPNHPDLGPKNNQFVFMAGRIEPGRSDWTKRFVLNSFGSINWYEHTTICEQSHHIAYKWASAQYSQGKWNPGPTHMKPDFRWSRFVIFWGTGAFEANFGPTPMAEQITRALAEKGLKIAVIDPRFSKTAAKANWWIPVKPGGDLALALGMIQWILDNERYDKKFLENANKAAALQDGEKS…
>BLZ2_00290
MSSLIDAQHSTVPTIEKITRRNFIKISAAAVAALGMSNPVLAAFKFIPEIDNPLDFYPDRDWEKIYRDQFKYDSTVHFLCAPNDTHNCLLRGYVKNDIITRIGPSYGYGKAKDVYGNQASHRWDPRLCQKGLVMVRKIYGPRRVKYPMIREGFKNWVDAGFPRDENGRMPERYLNRGKESFIRVTFEEACEIVAKSAVNIATTYSGKTGENLLKKQGYDESMIEEMQGAGTQTLKLRGGMAFLGATRIFGMYRFANSLALLDDKIRKVGKEKALGGRGFDSYSWHTDLPPGHTMTCGHQTMDFDLSTVENSNLVICWGMNWISTKMPDAHWLTEARLKGTKVVTVACEYQSTSNKADNVIVIRPGSDTAFALGLTNIIISENLYDTDFVRGHTDMPLLV…
>NapA_Cupriavidus_necator_P39185
MKISRRDFIKQTAITATASVAGVTLPAGAANFVTDSEVTKLKWSKAPCRFCGTGCGVTVAVKDNKVVATQGDPQAEVNKGLNCVKGYFLSKIMYGQDRLTRPLMRMKNGKYDKNGDFAPVTWDQAFDEMERQFKRVLKEKGPTAVGMFGSGQWTVWEGYAAAKLYKAGFRSNNIDPNARHCMASAAAGFMRTFGMDEPMGCYDDFEAADAFVLWGSNMAEMHPILWTRVTDRRLSHPKTRVVVLSTFTHRCFDLADIGIIFKPQTDLAMLNYIANYIIRNNKVNKDFVNKHTVFKEGVTDIGYGLRPDHPLQKAAKNASDPGAAKVITFDEFAKFVSKYDADYVSKLSAVPKAKLDQLAELYADPNIKVMSLWTMGFNQHTRGTWANNMVYNLHLLTGK…
>TtrA_Pyrobaculum_arsenaticum_YP_001152643
MTSRRTYLKAIAAAAALGVALWGYWPVVDKIIKPKRNPYGPDPQYGKNVRYVHTTCLGCNVRCGIRVRVVKYGDVEVIERIEGNPYHVYNRAVSFDSQVKRYKQLPYNTPVKEALERWSGTLCPRGVDGIHYVYDPYRVLKPLKRAGPRGSGKWKVITWEQLNNEVVNGGIIEETGERLPGLKDFFVYGKLKEAGFEDPNAVLSEMKADVDNIMKIARDPNKTYDELVKAIEGFKAKWSQKLGEKGLKLEDVFIDPDRPDLGTKANMVMYLRGRGQPPTDYFSQRWIYAFGSVNWTRHTSACQLGFYTGNRIWAGYTDIQADPVGAKVIIGAGWSMGRLHPGATGQGLIIERACEGDLKLYYINPVAPRTPCNGNIIWIPVKPGEDATLAFAVIRWLIE…
>ArxA_Alkalilimnicola_ehrlichii_ABI55571
MKMILDTLLNRRRFLKATGATGAAAATTAGVGKLAGFTAASTTSTHVNARPGGETRVTKNICHQCPARCGINVYTTNGRVHAIYGDPGNPIANGKLCPKGHLGTQLLYDPDRFKGPMKRTNPNKGRDEDPEFVPISWDEAFDIVAERLNRLRERGESHRFAHFYGRGWGSSDAGLYGDFGKLYGTPNSAIGHASMCAEGSKRAKRATDGNDSYNSYDYRNTNYILNFGAGFLEAFRPYNYLMQVWGHMRTKSPKTRVTTIDVRMNPTMAASDRALMIKPGTDGALALAIAHVILTEGLWDKEFVGDFEDGRNHFRTGETIIPDAFQANWTHGLAEWWNGELKDRTPEWAEEITTIPAKHIYTVAREFATTRPAMAIMERGPTAHFNGTYNGMAVHALNA…
>TtrA_Wolinella_succinogenes_DSM_1740_NP_907142
MEEGRRRFLLGSGVVAGSAAVVGYKETLGAVALLKDKGERAKDSIYGEAAEPEVRFESGRTLINPKYSIRPSVCNGCTTHCGIRVKINQESGAVERVFGNPYSLLSSDPWLPYNTPLKESLEVLSAQKESGLHHRSTACARGNAVYDKLNDSFRVTKPLKRVGKRGENAWVEISPEQLIQEILEGGNLFGEGEVEGLRSIRQLDKLIDEENPEYGSSANRLCVLGTADEGRQVVMVQRFVQSFGTVNFMGHTSICGLSMRAGEAAYLNDFVGYPHLKPDFKNCKFLLNIGTAPAHAGNPFKRQAKLLAQARTTGECRYVTVTPILANSDNIAVGERSRWLPVAPSGDLALVMGMIRLIIEEKRYLADYLAIPSLESQKALEEVSFTNATHLIIQKGEKE…
>rhL_Azoarcus_anaerobius_A0N0U2
MVIGRDELSVWFMQLMNQLQTIGLEVGTRMPDGTVRYTTNTNGGPMFVYVKDGRIVRMTPIVFDEKDAPSWSIQARGKTFTPWRKSTLSPHASGLKSMVYSDKRLLYPMKRVDFDPNGERNPQNRGISGYERISWDEALDIVASEIKRMKKEHGPGAIAMPMPSHHQWGNIGYYLSALLRFGNLIGFTRVHLNPDSWEGWYWGAMHHFGSALRLGAPSFYGTVEDCLKEAQQIVFWSSDPESTNGLYAGFEGTQRRLWAKELGIEFVHIDPHLNPTAQLLGGKWLSIRPGTDSALANAIMFVWVTEGLYDKQYVTERTTGFDEWRDYLLGKEDGVPKTPEWQEAETGIPAHLCRALARSWGSKKTYLAAGGLGAGFGGAARTATGSQWARCMILMMAMQ…
>TtrA_Salmonella_typhimurium_Q9Z4S6
MANLTRRQWLKVGLAVGGMVTFGLSYRDVAKRAIDGLLNGTSGKVTRDRIFGNALIPEAQAQTHWQQNPQQTIAMTQCFGCWTQCGIRARVNADGKVIRIAGNPYHPLSQEHPIDSSVPFSEAMEQLAGESGLDARSTACARGATLLESLYSPLRLLEPMKRVGKRGEGKWQRISFEQLIEEVVEGGDLFGEGHVDGLRAIHAPDTPIDAKHPSFGPKTNQLLVTNTSDEGRDAFLRRFALNSFGSKNFGAHGAYCGLAYRAGSGALMGDLDKNPHVKPDWENVEFALFMGTSPAQSGNPFKRQARQLASARLRENFQYVVVAPALPLSTVLADPRGRWQPVMPGSDSALAMGMIRWIMDNQRYNADYLAIPGVQAMQQAGEQSWTNATHLVIADELPT…
>ASW-3_00132
MAMLSRRDFLKAAVAAGTAVSIGSGFLQTASAQERTIRKRRVVKDIPSVCLQCPAGCGIMVKVMDGKAVKIDGNPAHPINEGVLCPKGQAGIQVLYDPDRIKGPMMQVGRGSGNWKQLTWDEAIGIVTSKLQELRSAGEPEKFVFMSGRASGSMKEFIDRFMSAFGSPNHVTHRSLSSDVTPITMHLMHGVREYPAFDWDNVNYILNFGASFLEAWRPTARHLRAYGHLRRGRSTRVKMVHVDTRLSVSASKADEWVPIKPGTDGALALGIAHVILRDFLYDTKFVADHTTGFEEFREMVLDEYPPKVVSGITGVGEEVIETIAEEFAAARPAVAIAERGAGMHTNGIYTRMAIHALNALVGSIDSKGGILTQRHPPVSQWPEVVQDDISRKGTATPRL…
>MGW-1_01512
MDNVVNGIKTTRRSFLKGAVALGAAVTLGGYAGLTKYSPVNLFEIARAAPVGEEKLVKTICPHCSVGCGTLGKVVDGVFVGQEAWTDNPLNLGGMCSKGASIKDVVVSEKRLKYPMEKSGGAWKRVTWDEAINKITGKMNEIREKYGPDSVMFLGSAKTTMHEVYLQRKLAAFWGTNNVDHQARICHSTTVAGLLNTWGHGAQTDNYNDLRHSKCLFFIGSNAAEAHPVAMWHVLIAKERGAKIVVADPRFTRTASKADLYIRFRPGTDIPFILSICNVIVNNKWHDKAFIDARTHGFDEFWEVCKEYTPEMAEDITWVPADKIRELARIFKDNGPMAILWSMGGTQHSVGSQNIRSYAILQLLLGYVGKSGGGCAALRGHDNVQASTDMGCLSHYLPG…
>NarG_Acidovorax_delafieldii_C5T4J3
MSHFLDRLSYFSQPRENFAQGHGQTNGEDRTWEDAYRDRWAHDKIVRSTHGVNCTGSCSWKIYVKGGIVTWETQQTDYPRTRPDLPNHEPRGCARGASYSWYLYSANRVKYPMVRGRLLKHWRAAMALAKSPVDAWASIVENDASRSEWQKQRGLGGFVRSTWDEVNQMIAAANVYTIKKHGPDRIIGFSPIPAMSMISYAAGSRYLSLIGGVCMSFYDWYCDLPPSSPQVWGEQTDVPESADWYNSSYIIAWGSNVPQTRTPDAHFLTEVRYKGTKVVSITPDYSEVAKLGDLWMHPKQGTDAAVAMAMGHVILKEFYFKDGGKGRSAYFDDYARRYTDLPLLVVLKEKTLPDGRTVMVPDRYVRASDFPGQLDQSNNPDWKTVGYDELGQVTLPNGS…
>FdhN_Eggerthella_lenta_DSM_2243_YP_003182037
MTNHYCDMQNADVILTIGSNNVENHPVSSKWVQRALDNGATWIVVDPRYTRSAEMADIYCPIRSGTDIAFYGGLFNYILEHDLWQHEYVLNYTNASYLLDEEYSFDVETGIFSGFDKDSATYDAKTWHYQVESTKEWDTSEGGAYAWAKAEGVPEFTPPTVEVPKRDMTLQDPMCVFQQMKKHYSRYDLDTVSATCGMDKELLEKVYATYAATGAPDKSGTILYALGQTQHTYGAQNCRSMGILQLLLGNVGVAGGGVNALRGEPNVQGATDMGMLVANQPGYLNWPTEYGTPSLRKWCEKETYADGYYTNKPKFIVSALKEWFGDAATVENDYGYDWWPKVPKSPDYSIIGSFELMSQGIIKGYFNWGMNPCHSAPNASNVRRAMANLDWLVVADWVE…
>ASW-1_01130
MEVFNGIRTTRRTFIKGVAALGTAAALGGYAGYTRFSPLNLFEAARAAAAEGEEKLVKTICPHCGVGCGTLAEVKDGVLMGQEPWSDNPINLGGMCSKGAAFKDLVTSEKRLKHPMEKIGGKWKQITWDEGITKITDKMKEVRQKYGPDSVMFLGSAKTTLHEVYLQRKFAAFWGTNNVDHQARICHSTTVAGLLNTWGHGAQTNNFNDLRHSKCLFFIGSNAAEAHPVAMQHALIAKERGAKIVVADPRFTRTASKADLHVRLRPGTDIPLILAICNEIVRNGWHDKAFIDTRTQGFDEFWEICKDYAPEMAEDITWVPADKIREMARIFKENGPMSVIWSMGATQHSIGSQNIRSYAILQLLLGYVGKSGGGCAALRGHDNVQGSTDMGCLAHYLPG…
>PsrA_Wolinella_succinogenes_P31075
METTMTRRDFLKSAGAAGAAGLVWSQTIPGTLGALEKQEIKGSAKFVPSICEMCTSSCTIEARVEGDKGVFIRGNPKDKSRGGKVCARGGSGFNQLYDPQRLVKPIMRVGERGEGKWKEVSWDEAYTFIAKKLDEIKQKHGAHTVAFTARSGWNKTWFHHLAQAYGSPNIFGHESTCPLAYNMAGRDVFGGSMNRDFAKAKYIINMGHNVFEGIVISYVRQYMEAIENGAKVVTLEPRLSVMAQKASEWHAIKPGHDLPFVLGFMHTLIFENLYDKKFVQKYCTGFEELKASIEPCTPEKMALECDIPADTIKRLAREFAKAAPKAIFDFGHRVTFTPQELELRRAMMMVNALVGNIERDGGMYFGKNASFYNQFLGEEDPKAKGLKKPKTPAYPKVEV…
>GB_GCA_000270325.1~gnl|ACE|NPJCKGFO_1_1295
MAVEVTIKRRDLLKVATTATTALTTLSLTGISIKSARALPPPKTKLLEGQKIPSVCPYCAVGCTVVGTVVDGRVVDIAPDLEAPHTEGTLCSKGQASIMLLPQFNPYRLRRPLMRTNPKKGENEDPMWREITWEEAFNIIIQKYEQIYKEWEQKKGWLDSKGNYLIPGGRNLDDPDKAYTIHPRALPIARIATDYLSNEEAYLGRKLAMLMGTNNCDIEARRCHSTTVAGLADVYGFGAMTNSAVDFQNAKVTINIGSNHAEQHPEAFKFTSKSIEKGGKLIVFDPRFGRTASKAHYFAWFRPGTEAAIVLGIMNYAIKNRLYDKTFLQERTDMPLHFETREFLEDWETNPNSIFSKFKEHVSRFTPQEVERITGVPANKFIQMAQVYTDPANRPGQFV…
>M.Nitro_03390
MSPAMETSAALTRGKITRRDFIKISSAAVAGLSMSKPVLSALNFIPQIDNPLDYYPERDWEKIYRDQFRYDSTVHFLCAPNDTHNCLLRGYVKNDIITRIGPSYGYGKAEDVYGNKASHRWDPRLCQKGLVMVRKIYGPRRVKYPMVREGFKKWIDDGFPRDEDGRMPEKYLKRGKESFLRVTFEEACEIVARSMENIATTYSEKKGEELLRKQDYDESMIETMHGAGTQTLKFRGGMPLLGATRIFGMNRFANSLALLDDRIRGAGEENAFGGRAFDSYSWHTDLPPGHPMTCGQQTIDFDLATVENAKMVICWGMNWIATKMPDGHWLTEARLKGTKVVTVACEYQSTSSKADSVIVVRPGSDPAFALGLAHVIIRDNLYDIDFVKGHTDLPLLVRM…
>ArxA_Halorhodospira_halophila_SL1_YP_001001949
MSVLDHLVSRRRFLQATGVGGGAVAAGGVGHLLSFSAGGSHARADGPVGGGETQITKNVCHQCPARCGIDVYTTDGRVHAIYGDPGNPIANGRLCPKGHLGSYILYDPDRFKGPMKRTNPNKGRDEDPQFEAISWDEALGIVAERLNRLREQEESHRFALMYGRGWGASCAGLLGPFAKLYGTPNVIGHSSMCSDGSMVAKGLTDGNESYNAYDYRNTNYILNFGAGFLEAFRPYNYLMQVWGHMRTKSPKTRVTAVDVHMNPTLAAADRAVTIKPATDGAMALAIAHEMLVNGYWDRDFVGDFTDGANRFEAGTEIDPDDFEEVWTQGLIRWWNDELKDRTPEWAESITTVPAETIRRVAYEFGTTRPAMAIMERGPTSHSNGTYNGMAIHALNALAG…
>NarG_Pseudomonas_fluorescens_AF197465
MSHLLDQLRFFNRKQGEFSDGHGETRKESRDWENVYRSRWQYDKIVRSTHGVNCTGSCSWKIYVKNGLITWETQQTDYPRTRNDLPNHEPRGCPRGASYSWYIYSANRLKYPKIRKPLLKLWREARQTLPPVEAWASIVENKAKADSYKSKRGMGGFIRSSWEEVNEIIAAANVYTVKEHGPDRVVGFSPIPAMSMVSYAAGSRYLSLIGGVCLSFYDWYCDLPPASPMVWGEQTDVPESADWYNSNYIIAWGSNVPQTRTPDAHFFTEVRYKGTKTVAITPDYSEVAKLTDLWLNPKQGTDAALAQAFNHVIFKEFHLDKPSAYFTEYAKRYTDLPVLVMLKPMLGAAPGAGYQPDRFLRASDLTDNLGQDNNPEWKTIALDAAGELVSPQGSIGYRW…
>ClrA_Halomonas_jeotgali_WP_017429402
MWKLKRRDFLKGLGVTGTGAMLSGNVWALNRLEPIGDTLASEYPYRGWEDLYRNEWTWDSVGHAAHCINCMGNCAWNVYVKDGIVIREEQIAKYPQVNPNVPDANPRGCQKGAIHSTAMYEADRLRHPLKRAGERGEGKWQRISWDQATEEVADKILDIFEKYGPGKLKTHQGSGNQSMVRQSGPARFAALVGGIQLDGFTVVGDLLTGAHLAYGSPLESFTSDAWFDADYIMLGMINPNATRIPDAHYIWEAKYNGARITSSAPDYNPSSIHTDLWMPIKQGTDPFLAMSLVNVIIDEELFKPAFMKEQTDLPMLVRLDNGKLLREEDLVEGGSDEVFYHWDLNSGQGVKASGSMGDDDKTLKLGDVDPAIEGEYEFDGITVTPVFEKVKREAAKYTP…
>ACTB1_Methylobacterium_sp_4_YP_001772545
MPPLSGPRTVSRREALRAFAAGITLAAGACAKPDEEIVPYVVQPERVTGGVPLVFASTLPLAGYGRGCRVRSVDGRPIKVEGNPRHPGSLGATDVFAEAAVLSLYDPDRSKTLRQGGDIGTWSALQRALVAKVAAWRETRGEGMRLLTGRVTSPTLQRQIARLLDAYPRAAWHAHEPTEDASARAGAALAFGRPLWPVPHLDRAAVIVSLDADPLGPGPDQIRNGRGFGSRRVPAAGEGFSRLYAVEAAPTLTGAKADHRLALPPHRIGEVAVALARALGADLRAPTLPEEAARLAARAAQDLRARRGAALVLAGPTLPPEIHALAHWINGVLGAPLDWIEPPDLIGGRAPGTLSDLARDLAAGGVQDLVMLGVNPVYDAPADLALAERLGRAPFRLHL…
>FdhA_Desulfovibrio_desulfuricans_subsp._desulfuricans_str._ATCC_27774_ABE73760
MKSTRRSFLKGVGAGVLCLTLGHLGFDLGEAQAYAGKLKIEGAKEVSSICPFCSVQCQIIAYVKGGKLVSTEGDPDFPITEGALCAKGAALYSMYTSDHRLMKPMYRAPFSDKWEEKDWDWTLEQIARRVKDARDKDMILKNDKGQTVNRLETIFWMGTSHASNEECAVIHQALRGLGVVHMDHQARVXHSPTVAALAESFGRGAMTNHWIDIKNADAVLIIGSNAAEHHPVAFKWIMKAKDNGAVLMHVDPKFSRTSARCDFHVPLRSGTDIPFLGGMLNYILENGLYHKEYVNNYTNAAFVVGDGYAFEDGLFSGYDAAARKYDKSKWALAKGPDGGPVVDPTHQNPRCVINLMKDHYSRYTLKNVSDVTGVSQDNLLKVYKNFCATGRPDKAGTIL…
>PsrA_Geobacter_lovleyi_SZ_YP_001951406
MPIMSRRSFLKTSGICTAGAIAATYLPDQFLLWAGEKGLAKTEKITTYCEMCFWKCGAIATVVGGRVVKLEGNPLSATAKGKLCGRGNGGIGLLYDPDRLKHPLIRTGKRGEGQFRKASWDEALTHIADKLKKIKEEHGPESLALFTHGSPTEHFMPLLQGFGSNNFAMPSFAQCRGPRVVGYELTYGDDIGSPERLDMANSKVVVLIGSHLGENMHNSQVQEFTDAIGNGAKIIVVDPRFSVAAGKAHHWLPIKPASDMALILAWINIIIREGWYDREYVAKYTHGFDKLAAAVQQYTPEWAEKETDIPAAQIMATAREMGLHRPAVCIHPGRHVTWDGKDVQRSRAIAILGAILGTWGREGGAYLATRGSFPAVPPPSFPASNRPTLKKGGFPLGGA…
>ACTB1_Geobacter_sp_M18_YP_004200644
MKRRTFLQISGMTAASALISGCQSANEKLIPYLIPPDEGITPGKAVYYASSCRSCPAGCGILVRVSEGRAKKIEGNPEHPVNRGKLCARGQALLQELYHPDRVPQPLKRSGPRGSGQFTRISWEEGLNLLTGQLKGLERAGAAERLALMTPQLRGTLATLAATFMSSFGSPHHLSYELLAPDALRAANRASFGQPSLPWYDIAQTRYLLSFGAEFVDHHLSPVHYGNAFGRMRQERDTVRGHFTYVGGRLSLTAASADRWMPARPGSEGALALGIARLILSESLHDRGALSANGLSATDLLAGLASYDLARVAELTGLSREAIAEVAREFATTRPSLAMAGEGVAFLSNGPETLRAIGLLNLVTGNLNSPGGVYPDGSFPDGPENSFADLVSLVGAMAG…
>NasA_Klebsiella_oxytoca_Q06457
MTETRTTCPYCGVGCGVIASRAPHGQVSVRGDEQHPANFGRLCVKGAALGETVGLEGRMLFPEVDGERATWPQALAAAGSRLREIIDRHGPQAVAFYASGQLLTEDYYAANKLMKGFIGAANIDTNSRLCMSSAVTGYKRALGADVVPCSYEDVENSDLVVLVGSNAAWAHPVLYQRLAQAKRDNPQMRVVVIDPRRTATCDIADRHLALAPGSDGGLFVGLLNAIAASGAISDDFNDAQRALTIAQDWDLDKVAQFCGLPRQQIADFYREFIAAPRAITLYTMGINQSASGSDKCNAIINVHLACGKYGRPGCGPFSLTGQPNAMGGREVGGLATMLAAHMNFEPDDLRRLARFWGSERLAQTPGLTGVELFAAIGRGEVKAVWIMGTNPVVSLPDSH…
>DmsA_Propionibacterium_acnes_KPA171202_YP_055228
MESYSTNIPGLKTKASRREFMKWSAVVGGTAALAPVLHETKDALANKPTNDASTFVWSACTVNCGSRCPLRLEVKDGTIVRVLPDDTANNKVGSQQVRACVRGRSIRHRIYNPDRLKKPMKRKPGTKRGDEQWVTISWDQALDEIAEKMKKIKARYGNEAFYINYGTGTLGSVMAKSWPPDQSAFARLMNTWGGYLDHYSDYSTTEITQAYPYFYGSWVGSNSFDDVKNSKLQVMFGNNPAETRMSGGGQVFVSQQTRKASGVRTIVIDPRYSETAITMADEWIPIRPGTDAALVAGLIHTMITEDLHNQAFLDRYCVGFDDKHLPEGTSAGSSYRAYLEGKGPDHTIKNAQWASHITGVPAERIRRLAREIAAANPCAITQGWGPQRHANGENSARAI…
>RS_GCF_000714715.1~gnl|ACE|JJOPGGOL_3_102
MSVTWHKSTCPYCGFGCGLMVGIDGGRVVKVTGMKGHPTNDGRLCVLAETLPGVFNARDRLTRPMLRRKGVLTEVTWQEAIEHVAGTLLNIIHEHGPDAVAFYGGASKLTEEYYLINKLMRACIGTNNIECSTRLCMASTATGLLSTIGADAPPACYADIEHADLFFIAGNNMAVTVPVLFQRVRAAKKANCAKVIVADPRRTDTAAIADIHLQLIPGTDVALNNALAHVLLRDGFVDKEQVELHTSGLCDLKNFLKDYTPAVASQITGCPQQQIVDAAHVIGQSKAMLTFWFQGYNHSSQAVFKNNTLHNLSLLTGNFCRVGAGPVSITGESNALGCRFVGALSHLLPGMRLVTNATHRQEVADFWGIPAEKIKPVPGRSIIDIIAGLHNGEIKALWV…
>NarG_Veillonella_parvula_DSM_2008_YP_003311189
MSLLSQKFKFLRKKEVSPNGHQITEDGGREWENYYRDRWSYDKVVRTTHGVNCTGSCSWNIYVKNGVVAWENQAIDYPETPDDMPDYEPRGCPRGATFSWYLYSPLRVKYPYVRGELVELWREAKKHAKNPIEAWKSIVEDPEKAKKYKSARGMGGFVRSTWDEATEITAASLLYTAKTYGPDRNAGFSVIPAMSMLSYAAGARFLNLMGGTPLSFYDWYADLPPSSPQVWGEQTDTPESGDWYNAGYIMTWGSNVPLTRTPDAHFLTEVRYKGTKVVSVSPDYAESTTSSDAWLNVKAGTDAALAMAMGHVILKEYYIDKETPYFKEYAKEFTDMPFLVRVEDINGTVQPGRFLNAKDLGRQEEGADFQMVLIDELTNEIVVPNGTMGERHTNPQKWN…
>PhsA_Shewanella_oneidensis_MR-1_NP_719592
MIELNRRTFLKGAGASGATCALASLLPGSLAALESKQLKGMGKEIASICEMCSTRCPISARVIEGKNVFISGNKAAKSFGGKVCARGGAGHSLLYDPQRIVKPLKRVGERGEGKWAEISWDEAYQLIADNLTKIKQAHGPEAVAFSSKSGSQEKHLFHLATAFGSPNTFTHASTCPGGYEIAAKAMFGTKVKRDLSNSKYIINFGHNLYEGINMSETRGMMAAQMDKGAKLVVFEPRFSIVADKADEWYAIRPGTDVAVALALCHVLIEENLYDKAFVERYVEGFDAFAAEVKAYTPEWAETISDVPAKDIRRIVREYAAKAPHAVVDFGHRATFTTEEFEMRRALYAANILIGNIERKGGIYLGQKPGDYNKLAGEDVAPVLGKPGVKDMPKPAAKRI…
>FdhF_Escherichia_coli_P07658
MKKVVTVCPYCASGCKINLVVDNGKIVRAEAAQGKTNQGTLCLKGYYGWDFINDTQILTPRLKTPMIRRQRGGKLEPVSWDEALNYVAERLSAIKEKYGPDAIQTTGSSRGTGNETNYVMQKFARAVIGTNNVDCCARVXHGPSVAGLHQSVGNGAMSNAINEIDNTDLVFVFGYNPADSHPIVANHVINAKRNGAKIIVCDPRKIETARIADMHIALKNGSNIALLNAMGHVIIEENLYDKAFVASRTEGFEEYRKIVEGYTPESVEDITGVSASEIRQAARMYAQAKSAAILWGMGVTQFYQGVETVRSLTSLAMLTGNLGKPHAGVNPVRGQNNVQGACDMGALPDTYPGYQYVKDPANREKFAKAWGVESLPAHTGYRISELPHRAAHGEVRAAY…
>FdhN_Bacillus_selenitireducens_MLS10_YP_003699297
MLEVSRRQFLKLSGATAATLAVVELGFDPNKAQAESRTLKTESSVITPTICPYCSVGCGILVHVKDEDVVYTEGDPDHPINRGSLCSKGTSIRQLYTSDRRVQKPMYRAPGSDQWEERDWDWTLDRIAEKIKQTRDESFEVTADGMPVYRTEAIASLGGAALENEECYMIQKFMRGMGATFIEHQARIXHSSTVAGLAPSFGRGAMTNHWNDIQHADVIFVIGGNPAENHPISMKYVQKAKDKGAKLIVVDPRFTRTAQLSDVYAPLRSGTDIPVMGGLMNYALQNGLYHEEYVRHYTNATFLVHDDFDFDDGLFTGYDEDSRSYDKATWTFQRDEDGEILTDETMQDPRCVFQLLKKHYERYDAETVSAMAGMTVDDFNRVAETFCSTGATDKTGTIM…
>NarG_Roseobacter_denitrificans_OCh_114_YP_682694
MSHLLDRLNFLQSNKLEEFANGHGQVTNEDRGWEDTYRNRWRHDKVVRSTHGVNCTGSCSWKIYVKSGIVTWETQQTDYPRTRPDLPNHEPRGCARGASYSWYLYSANRVKNPLIRGRLMKIWREMRKTKTPVEAWTAIQNDPILRNSYTSKRGSGGFVRATWDEATEITAAANAYTAKTYGPDRIFGFSPIPAMSMVSYAAGSRYLSLMGGVCMSFYDWYCDLPPASPMTWGEQTDVPESADWYNSSYLLLWGSNVPQTRTPDAHFYTEVRYKGTKSAVICPDYSEASKFADVWLNVKQGTDAALGMAFGHVILREFHIDRQAEYFEDYCRKYSDMPMLVRLDEKDGSLVPGRFLRADDLDGKLGEENNPEWKTVAIDEATGNLVAPNGAIGYRWGEK…
>ACTB1_Rhodothermus_marinus_gb_ABV55245
MIELPVVNPDGAETPGSGKRLWRSTADLRRDPEWVKLAHDEFMPGVAEPPSGTSRRQFLQIMGASMALAGLTACRRPVEKILPYVRQPEEIIPGIPLYYATAMPFRGSVRPLLVESHEGRPTKIEGNPDHPLSRGATGVFEQASLLNLYDPDRSQQVLRKGEPASWGDFVQFARSLAAEAGTKRLAVLCEPSSSPTLAALRRELERRYAQVRWVTYRPEGDDHEALGLQQAFGRPVRARYRFSEARVIVSLDADFLGPTDRNFVENTREFAASRRMERPEDEISRLYVIESTYTVTGGMADHRLRLRAGDIPAFAAALAAELGVGELREAGARFAGHPYVVEIARDLRAAGARGVVLAGETQPPAVHALCAVINDLLGSLGRTVILHALDEPATAQHAA…
>ASW-6_02220
MSKQELKLIDIENVRLTRRTFVKGTATLAALAAGGGLLGKGFDILQPASAQAATQDEWIYSACNMCGGQSGIKVHVVDGTAIKIEPNDFNPAGLHNISTDFEKEKASGARICSKGNSGLKSLYDPDRIKTPMKRVGARGEGKWQPITWDEAVNEVAAKLTEIKDKYGAESLVWFGEDHSLDTDLQSEFCAAYGTPNYHNHSNLCDVARKASFKLTMGDERPLADFSHAKYILIFGWNPVDATKWAHLPRIIMNGIVNNGAKMVVVDPVFSKTASKAHEWVPIRPGTDGALALAIGNVIVSENLYDKDFVNTWTAGFSEYSDFIKDKTPEWAEKITSVPADTIRRLARELAANKPAAIDVWSGPGQQANGTEGGRAVAMLSGLLGQVDKPGTMMNPDRKG…
>Mn-2_00252
MQITRREFIKAGVGVGSLAIFGLGYSPVLKQMLSYTVGEPDNPDPVETAENIISTTCLQCHTGCNLKAKIVDGKLVKIDGNPYGPQNMFPHIAYETPFVASFGVRGRICPKGQAGIQTAYDPYRVRTVLKRVGARGEGKWKVMEWNDFTNEVVDGGNLFGEGQVSGLKDIFKNFPNDMADDIKKLGKDLTVEQFKEKWKDNLDVLIDPEHPDLGPKNNQFVFMAGRINAGRADFSKRFVNGAFGSVNWFEHTSICEQSHHIGWLETTVDETGAGKTQLKTDIINSEFIIWWGSSPCDANFGPPHMAHKISDARVHRRMKMASIDPRLSNTGAKSDIWVPVKPGGDAALAMGMIRWIIENKRYDEKYLTLTSKEAAKKIGEPTWTNAAYLVKIEDGRPAG…
>TtrA_Shewanella_sp._ANA-3_YP_868277
MDKSKRRFIKGAAVTGGVGLFAAGYSHTLAQMGKGVVNGSSGKTTQDPIHGNSLAPEYKVDLTSGQLIGNDEQRIANTMCLGCWTKCGVRARIDNKTDKILRISGNPYHPLSAREHIDFDTPIKTAFVGLSAYQEQGLQGRSTACARGNAMLEQLDSPYRVTQCLKRVGPRGSGQWQSISFEQLLTEVVDGGDLFGEGQVEGLRAIRDISTPLDANNPEYGPKANQLLVSNASDEGRDVIIKRFTFNSFGTRNFANHGAYCGFTYRAGAGALLDDLKKYAHLKPDWDNSEFLLFIGTSPQQSGNPFKRQARQLANARVDGREFSYVVVSPMLPNTSNQPCAGNNTWLPIRPATDSALAMGMLRWIIDNQRYASAFLTAPNVEAAKAAGYRGFSNASFLI…
>DmsA_Laribacter_hongkongensis_HLHK9_YP_002796487
MNKDDTGPGIDLSLSRRGLLKASVACGLAAVAGGIVLPFASRPVRAAGPATAAGQAATEKVVWSACTVNCGSRCPLRMHVSDGVIKWVETDNTGLDEYGSHQVRACARGRSMRRRVYNPDRLKYPMKRVGKRGEGQFERISWDEAYTLIAQSLKDIVAKHGNEAVYLNYGTGTLGGCMTRSWPPGASMVARLMNCYGGYLNHYGDYSTAQIFAGLNYTYGGWAAGNCTADVRNTRLLVMFGNNPAETRMSGGGVTYHLAEARQRSGARMIMIDPRYNDTACGREDEWIPIRPGTDAALCAAIAHVLITENLVDQPFLDQYCVGYDEKTLPASAPANGHYKAYILGDGPDGIAKTPAWASAITGIPAERIVKLAREIGHTKPCCIVQGWGPQRHANGELQ…
>NarG_Thermus_thermophilus_WP_014630613
MRDWIKEVENPAERKWEEFYRNRFQHDKRVRTTHGVNCTGSCSWEVFVKDGIVTWELQATDYPSLEAGLPPYEPRGCQRGISFSWYLYSPIRVKYPYAKGALLDLWREAKKAHGDPVAAWEAIQNDPHKRKRYQKARGKGGFRRASWEEVLELIAAAVVSTVRRYGPDRVIGFSPIPAMSQISYAAGSRFLSLLGGVPMSFYDWYCDLPNASPEIWGEQTDVHESADWYNARFIAVMGSNLNMTRTPDTHFIAEVRHAGAKLTVFSPDFSQVSKYADWWIPIHPGQDGAFWMAVNHVILKEYYADREVPYFRDYLKRYTDAPFLVEIKDGRPGRYLRANRLAEYAEEENGDFKLLVFDEAKGPRMPMGTLGFRWQKEKGKWNLKLEDPKTGEPLNPRLS…
>DmsA_Alkaliphilus_metalliredigens_QYMF_YP_001319191
MINFIERTINHKLSRRSFLKWSAISSTSVMLAGYENVLAEMSVEEAQEIKKEEGKWVTAACWHNCGGRCLNKAYVVDGMLIRQKTDDTHEDSTEFPQQRACARGRAQRKQVLGADRLKYPMKRKHWAPGGGNKELRGKDEWVRISWEEAIDIVADELKRTKENYGNESIYLLRGAEMQRPISLFGGYVSNYGSRSRGAWEQAMKPILGVSRKSHIINDRMDLLNAKLIVLWGNNPAWSSAGLPMYNLLQAKKAGVKFISVDPFYNASASVLADEFIPIRPATDTPLLLGIAYVMITEDSPERPLIDWQFLNRCTVGFDAEHMPQGADPKENFKDYVLGTYDGTPKTPEWASEITGTPIEVIRSFALELGTTKPATVLFGWNSARIEKAQHVPLAQVAVG…
>BisC_Escherichia_coli_P20099
MANSSSRYSVLTAAHWGPMLVETDGETVFSSRGALATGMENSLQSAVRDQVHSNTRVRFPMVRKGFLASPENPQGIRGQDEFVRVSWDEALDLIHQQHKRIREAYGPASIFAGSYGWRSNGVLHKASTLLQRYMALAGGYTGHLGDYSTGAAQAIMPYVVGGSEVYQQQTSWPLVLEHSDVVVLWSANPLNTLKIAWNASDEQGLSYFSALRDSGKKLICIDPMRSETVDFFGDKMEWVAPHMGTDVALMLGIAHTLVENGWHDEAFLARCTTGYAVFASYLLGESDGIAKTAEWAAEICGVGAAKIRELAAIFHQNTTMLMAGWGMQRQQFGEQKHWMIVTLAAMLGQIGTPGGGFGLSYHFANGGNPTRRSAVLSSMQGSLPGGCDAVDKIPVARIV…
>NarG_Psychrobacter_arcticus_273-4_YP_263899
MSHLLDQFRFFKRKKGEFTDGHGETRDESRDWENVYRSRWQYDKVVRSTHGVNCTGSCSWKIYVKNGLVTWETQQTDYPETRPDLPNHEPRGCPRGASYSWYMYSANRVKYPKIRKPLLKLWREAKGEFPDPVDAWGSIVEDPIKAEQYKSKRGLGGFIRSTWAEVNEIIAASNVYTAKVYGPDRIVGFSPIPAMSMVSYAAGSRYLSLIGGASLSFYDWYCDLPPASPMTWGEQTDVPESADWYNSDYIIAWGSNVPQTRTPDAHFFTEVRYKGTKTVSITPDYAEISKLTDLWLNPKQGTDAAVAQAFCHVIIKEFYLKQPSEYFLDYAKRYTDMPILVMLEGAEGSRRPGRYLRASDLVDNLGQENNPEWKTIGLNNDGELVSPQGSIGYRWGEKG…
>PsrA_Wolinella_succinogenes_NP_906381
MTRRDFLKSAGAAGAAGLVWSQTIPGTLGALEKQEIKGSAKFVPSICEMCTSSCTIEARVEGDKGVFIRGNPKDKSRGGKVCARGGSGFNQLYDPQRLVKPIMRVGERGEGKWKEVSWDEAYTFIAKKLDEIKQKHGAHTVAFTARSGWNKTWFHHLAQAYGSPNIFGHESTCPLAYNMAGRDVFGGSMNRDFAKAKYIINMGHNVFEGIVISYVRQYMEAIENGAKVVTLEPRLSVMAQKASEWHAIKPGHDLPFVLGFMHTLIFENLYDKKFVQKYCTGFEELKASIEPCTPEKMALECDIPADTIKRLAREFAKAAPKAIFDFGHRVTFTPQELELRRAMMMVNALVGNIERDGGMYFGKNASFYNQFLGEEDPKAKGLKKPKTPAYPKVEVPRID…
>FdnG_Clostridium_acidurici_9a_YP_006788521
MINIIIDGKKVQVEEKTSIIEAANGIGIDIPNFCYDKELTSFGGCRICVVEVEGARNLMAACSTEVTEGMIIQTESKKVIETRKNLLDLILSNHPQDCLTCSKVGECKLQEYCIRYGIKESSFIGEKKNHQIDDLNPVMERDQNKCILCGKCVRVCKEVQVTGTIEFTGRGFNSKVTTAFDDSIDYKNCRMCGQCISVCPTGALVNKQLKNVRPWEVTKVRTTCPFCGTGCNFDLNIKGGKVVGVTPTDNAPVNESAMCVKGRYHIDIMNSPDRLTKPLIKKDGTFIESSWDEALSLIVRKINDIREKHGADALAGLSSARCVNEDNYVFQKVMRVAMGTNNVDHCARTCHAPTVAGLATTLGDGAMTNSIGEVVDNEVLFIIGCNATEAHPIIGNKMK…
>FdhA_Methanocaldococcus_jannaschii_P61159
MEFKIVNTICPYCGVGCGLGLVVKDGRVIGIHPNKRHPINEGKLCAKGNYCYQFIHSKDRLTKPLIKKESGFVETTWNKALEVIAENLKTYKDEIGFFSSARCTNEDNYILQKFARVALKTNNIDHCARLXHSATVTGMSACFGSGAMTNSIEDIELADCILIIGSNTFEQHPLIARRIMRAKDKGAKIIVIDPRRTITAKNSDIYLQIIPGTNVALINAMINVIIKENLIDKEFIKNRTEGFEKLKEIIKKYTPEYASKICGVDKELIIESAKIYGNAERASIIYCMGVTQFTHGVDAVKALCNLAMITGNIGKEGTGVNPLRGQNNVQGACDMGALPNVFPGYQKVEDGYKLFEEYWKTDLNPNSGLTIPEMIDESGKNIKFLYIMGENPIVSDPDV…
>BisC_Rhodobacter_sphaeroides_P54934
MGVEPFAHDPAPSELIHSVPACGSPERRVMRPMVREGWLADRQHSDRRGRGRERFLPVSWDAALDLVAGEIRRVSADHGNAAIFAGSYGWTSCGRFHHASTLLKRMLNLVGGFTGHVDTYSIAAGPVILRHTLGDDRACGGQANTLDSIAEHSQTLVVFGAMSPRTAQSEAGGIGAHHLETYLRRIVERGVRVILVSPLKDDLPDWVAAEWWPIRPNTDTALMLGLAGEIVRSGRQDSDFLARCTSGSELYLAYLRGEGDGRPKDAEWASTITGLPAEAIRALAGDLPRTRSMLTVSWSLQRAHHGEQPFWAALGLAAVIGQIGRPGGGVGYGYGSLGGVGAPFTIGKSPAMSQLSKPINSFIPVARISDMLLNPGGPYSYEGEDRRYPDIRLVYWSGG…
>NarG_Jonesia_denitrificans_DSM_20603_YP_003161194
MTAPTNESMSPLVKKLLASRGLLPHTEVFDNSHAYVETNPSEWDEFYRNRWSHDKIVRSTHGVNCTGSCAWDVYVKDGLITWEHQGTNYPTTGPDSPEYEPRGCPRGASFSWYTYSPGRVKYPYIRGVLLELYLKAKKEHPDPVDAWESIVTSPLKSAMYKTARGKGGLVRANWELATEIMAAAHVYTIKNFGPDRCVGFTPIPAMSMASFGVGTRFLSMIGGTLLSFYDWYADLPPASPQIWGDQTDVPESGDWWNAGYIMMWGSNIPVTRTPDAHFLAEVRYKGTKVVAVSPDYAENVKFADDWLAPAPGTDGALALAMGHVILTEFYRDRTVEYFTRYAKKFTDSPFLVSLDKGDNDGTYRVGKFLTAADLNPTSVHGATGDRAEFRPVFLDSVTN…
>DdhA_Sagittula_stellata_WP_005861173
MNMLRMKRREFLQTSSLAGAGVLAANKAWSLNRLEPIGDTLAEEYPYRDWEDLYRREFTWDKIGKAAHCINCIGNCAFDIYVKDGIVIREEQLAKYPQINPNVPDANPRGCQKGSIHSAAMYEGDRLRYPMKRVGERGEGKWQRMEWDDITEEIADKVIDIFEKYGPGKLMTHTGSGNQSMVRFAAPYRFASLVGGVQLDIFTDVGDLNTGAHLAYGNPLESFTSDAWFDADYIMMSLLNPSVTRIPDAHYLWEAKYNGARIVSVAPDYNPSSIHADLWMPIKQGADPFLAMSMVNVIIEEELYKPEFVKEQTDLPVLVRTDTGKMLREADLVDGGSDQNFYHWDLNTGAPVMLKGTMASEEKTIALDGVDPALEGTFTVEGIEVTTVFEKVRAEASKH…
>PsrA_Thermus_thermophilus_HB27_YP_004130
MQRREFLKLSALGVGAMALRGSGPAKALKAPWYAQEVKSVYQICEGCFWRCGIVAHAVGNRVYKVEGYEANPKSRGRLCPRGQGAPQTTYDPDRLKRPLIRVEGSQRGEGKYRVATWEEALDHIAKKMLEIREKYGPEAIAFFGHGTGDYWFVDFLPAAWGSPNAAKPSVSLCTAPREVASQWVFGRPIGGHEPIDWENARYIVLIGHHIGEDTHNTQLQDFALALKNGAKVVVVDPRFSTAAAKAHRWLPIKPGTDTALLLAWIHVLIYEDLYDKEYVAKYTVGFEELKAHVKDFTPEWAEKHTEIPAQVIREVAREMAAHKPRAVLPPTRHNVWYGDDTYRVMALLYVNVLLGNYGRPGGFYIAQSPYLEKYPLPPLPLEPAAGGCSGPSGGDHEPE…
>DdhA_Rhodovulum_sulfidophilum_Q8GPG4
MLRTTRRTLMQGASLVGAGLFAAGRGWALNRLEPIGDTLAEEYPYRDWEDLYRNEFTWDYVGKAAHCINCLGNCAFDIYVKDGIVIREEQLAKYPQISPDIPDANPRGCQKGAIHSTSMYEADRLRYPMKRVGARGEGKWQRISWDQATEEIADKIIDIYEKYGPGKLMTHTGSGNMSMMRMAAPYRFASLVGGVQLDIFTDVGDLNTGAHLAYGNALESFTSDAWFGADYIMFLLFNPVATRIPDAHFLWEAKWNGARVVSVAPDYNPSSIHSDLWMPIKQGADPFLAMSMVNVIIEGKLYNEAFMKEQTDLPILVRSDNGMLLREADLEEGGSDQVFYHWDSRTGAAVKVKGSMGSEEKTLVLGDVDPALEGSFEVGGIPVTTVFEKVRAEAAKYPP…
>ACTB1_Chloroflexus_aggregans_YP_002464666
MTQHQSDLEAIRAQLRDARGPQFWRSLDQLADSPAFRELVEREFPRGASEMSDGMSRRTFLKLMGASLALAGVTACTYQPRQYIAPFDRQPEGRIPGVPQYFASTLTLGGYGTGVLVRANEGRPTKVEGNPRHPASLGSTDLFAQAEILTMYDPDRSTTVLRQGVPSTWAEFTTTLANALTAAQATQGAGVRLLTTTVTSPSLAAQIEQFLQAYPQARWYQYEPVNRDNVVEGARLAFGRDVTTRYDLAAAQVIVSLDADFLAPGPGFIAYARAFADGRKVRKDSTGMNRLYVIEASPSTTGTAADHRLALRADAIAAFAGALAHELGIGGAPATLAAKAEEFLKAIAKDLEEHRGRSVVIAGDQQPPIVHALAHLINAELGNVGKTVFYHEPVEARPT…
>SreA_Acidianus_ambivalens_CAC86937
MESEKTKHELRISRRDFLKVSAITAAAAAAGYAASKNFVFDIFSPPVNDEQLQPGCTYSYVPNMCGICSSVCDILVNVEQKGNYIRAIEIDGNPLSTLNYGKLCARGRSGTLITYNKDRLKKPLIRTGPKGTWAFKEAEWDEAIQYILQKFKELNVQPWEIVLSGGAIPCANYRPEFIPFTFASQIPTIAGSPMQPCLFGEHLGMNLTIGTFDIHGDELADDFHHSSLIVIWGNNGNPAGIFVNKGSRLGKGLANGAFVIVPDPRQSEAASKADLWIPVKPGSDLAIAMGLIKYLIDNNYYDDYFTRYHTNAPFLVYQENGVYVPYTANYEDGTVQAFYVYDEISQSIVQVPPYTNTNMYSVNGQTIRPALRVQNLTTPDGKQLITVFQALEQAVSQFT…
>ASW-4_01109
MVLDLKMKRRSFLKIAGIAGAASIGLGYGGTVIKALTQGTDAVRDEKWVSSVCIQCPAGCGTKVRVVNGKAVKIEGNPDHPYSNGKLCPKGYAGLQLLYDVDRVKSPMKRTNPNKGPNEDPKFMEVSWDEALNDIAARLNQTRNEGKSHTVAFLSGRNQGRAGSVWTTFTKLYGTPNNIGHSSICADASKKARLCIDGTDDYCAYDWENCNYVLNFGGATLEAWRPTNLMLQKWAHMRRGRPVRAKQVMVDTRYSTTAIKADEWLPVNPGTDGALALGISHVILTEGLWDRSFVGDFKTPGRKFITGETVTNEDFEEKWTFGLMDYWNNVLTNFTPAKASEITGIPAERIIRIAKEFATTKPAIAAGERGAGAHTNGTYNHMAIHSLNALVGSMFAVGG…
>ACTB1_Gluconacetobacter_diazotrophicus_YP_001602862
MPSLDGLPGDEREWIGRFPHLEQALAHPLDRRRTLKLMALALAGGGLAGCDPGTPDRGFVSAVRAAPGVIPGVPNVYASAHVRDGYANGILVTHQMGRPTKVEGNPGHPSSLGATDVFAQAAIQDFYDPDRASGPLHDGMPAAWQEVTTALQVLRAAPNGGVPQGASGLRILTGTVTSPTLGAAIDALLAAYPGAIWHRWDAIGRDTVRQGAELAYGRPAMVIPDLRQVDVALAVDSDLLDSAPGHLRHARAFAGRRNPVQGPMNRLYAVEPTPSLTGVAADHRFITAPAACDEIIGRLAAAVLRNEAPSGGPDWLGAVVADLRAHPGRALIHLGPDHGAQAQAAVHAMNEALGGRGRAFDVFDAPDHRPARPTSTLPALMDDMENGRVRALLILDVNP…
>PsrA_Alkalilimnicola_ehrlichii_MLHE-1_YP_741477
MSGKQAFNPGRRAFLSGSAAGVGLSVAGVPTRALSRIEVPHQVESLKATTETYGFCDMCFWRCGIKVRSRDGRAVKIDGNPEHPHNYGIVCAKGNAGPMWAYDPDRLKYPMRRVGKRGEGKWERISWDEALDEVAEGLSRVRERYGAHALTVIGHGTWMKPYTRLGEAFGTPNTCSPAFGLCCGPRLITNDLVAGRNLTGNETVDLKNCRYTLMLGRNITEALHNGEVRGWMDAMADGAKSVYVDPRYTVTASKSQEWLPIRPLTDHALVLALIHVVIEEALYDRAFVDEYTIGLEELRQRVRGYTPEWAEGETEIPAATIRRIAREMAEAAPRVLVYSARRVTRTDNQLGMGVAIAQLNALFGVWDRYGGIYTPQTFDIPEPDLPPFEYPKANLPPEC…
>ACTB1_Leptospira_interrogans_serovar_NP_713447
MDQKNFQKEKKAHWLSYDLKDKDEEVKEMQKSEFFTSPDPLIARIKSGEFDRKSFLKLMGAGVAMTSLNCIRKPVEKIVPYVDLNKTDENSQYDFVKHGHSYYYTSVVAGTGVLIKARDGRPLKLEGNPDHPVSQGALSAAGQASIFDLYDPDRAQNPATIEGGIEVKSDWATVDAKVKSALAANKGKTVVVTKLLDSPSTQSIIGDFLRTVGGGKHYEISLTSAEEVVSKGQAASYGKAIVPNYHFDLANVILSIDCDFMGNWLSGEEHQKDFSKRRNLRPNGSLKQNNLADVNLFIAAESVPTMTGSNADLRLAIRPGDQTKLALAIAAALGELGANTKDALNGATLSALVSELGVSEENIRKTAKALWSNKGRSLVVAGSLAATTKDAVDLQILVN…
>AioA_Herminiimonas_arsenicoxydans_WP_011870033
MSKNRDRVALPPVNAQKTNMTCHFCIVGCGYHVYKWDENKEGGRAANQNALGLDFTKQLPPFATTLTPAMTNVITAKNGKRSNIMIIPDKECVVNQGLSSTRGGKMAGYMYAADGMTADRLKYPRFYAGDQWLDTSWDHAMAIYAGLTKKILDQGNVRDIMFATFDHGGAGGGFENTWGSGKLMFSAIQTPTVRIHNRPAYNSECHATREMGIGELNNSYEDAQVADVIWSIGNNPYETQTNYFLNHWLPNLNGSTEEKKKQWFAGEPVGPGLMIFVDPRRTTSIAIAEQTAKDRVLHLDINPGTDVALFNGLLTYVVQQGWIAKEFIAQHTVGFEDAVKTNQMSLADCSRITGVSEDKLRQAAEWSYKPKAAGKMPRTMHAYEKGIIWGNDNYNIQSS…
>U_74320~gnl|ACE|IIHGDPNM_145_8
MPIQWHKTTCPYCGFGCGLMAGVENGKIIEIKGMPGHPANDGMICTLPANSVPVFCAEDRLTKPMIRRDGKLSPVSWEEAITHVASRFQEIIETHGPGAIAIHSGATCTTEEYYLMNKLIKGCIGSNNIESSTRLCMASSAMGFMSTIGADAPPACYADIEQADLFFIAGNNMAISVPALFARVARSKRKNDAKVIVVDPRRSETTGIADIHLQIRPGTDVALNNSIAHVLLKEGYVNEEKVAEYASGIKDLKELSEEYPPSRASEITGCPEQLIIDAARMVGRSKAMLIFWFQGYNHSTQAVFKNNTLHNLWLLTNNFCKPGAGPLSITGECNALGCRWVGGLSHLLPGMRMVANPQHRQEVADFWGIPTEKLHPVPGRSIMDIVSGLHSGDVRALWV…
>NarG_Pseudomonas_stutzeri_gb_AAZ43099
MSHLLDQLRFFNRKQGEFADGHGETRIESRDWENVYRSRWQYDKIVRSTHGVNCTGSCSWKIYVKNGLITWETQQTDYPRTRNDLPNHEPRGCPRGASYSWYIYSANRLKYPKVRKPLLKLWREARRNMTPVDAWASIVEDKAKAESYKSKRGMGGFIRSSWDEVNEIIAAANVYTVKQYGPDRVIGFSPIPAMSMVSYAAGSRYLSLIGGVCLSFYDWYCDLPPASPQIWGEQTDVPESADWYNSNYIIAWGSNVPQTRTPDAHFFTEVRYKGTKTVAITPDYAEVAKLTDLWLNPKQGTDAALAQAFAHVIFKEFHLEKPSEYFRDYAKRYTDLPVLVRLNEKDGSYIADRFLRASDLADNLGQENNPEWKTIAVDGSTGELVSPLGSIGYRWGEKG…
>DmsA_Escherichia_coli_P18775
MKTKIPDAVLAAEVSRRGLVKTTAIGGLAMASSALTLPFSRIAHAVDSAIPTKSDEKVIWSACTVNCGSRCPLRMHVVDGEIKYVETDNTGDDNYDGLHQVRACLRGRSMRRRVYNPDRLKYPMKRVGARGEGKFERISWEEAYDIIATNMQRLIKEYGNESIYLNYGTGTLGGTMTRSWPPGNTLVARLMNCCGGYLNHYGDYSSAQIAEGLNYTYGGWADGNSPSDIENSKLVVLFGNNPGETRMSGGGVTYYLEQARQKSNARMIIIDPRYTDTGAGREDEWIPIRPGTDAALVNGLAYVMITENLVDQAFLDKYCVGYDEKTLPASAPKNGHYKAYILGEGPDGVAKTPEWASQITGVPADKIIKLAREIGSTKPAFISQGWGPQRHANGEIATR…
>ACTB1_Candidatus_Koribacter_versatilis_Ellin345_YP_592078
MDNGSKKNGADVCPSKKGKLELADVKQQLAAAKDGPQYWRSLDELSNTDEFQEMLHREFPRQASEWVDDGGSSRRDFLKLMSASLALAGLTACTKQPIEPIVPYVRQPEELTLGKPLFFATANTVGGYAVPVLAESHEGRPTKLEGNPQHPATLGGTDVFTQASVLTMYDPDRSQVVMLDNEIRTWGSFVGAVANPLAAQKAVQGAGLRLLTRSTTSPTLGAQIKQLLQTYPQAKLVQYDPAGRDNARAGSQLAFGQYVETQYNLDKADIILSLDGDFLSSGFPGFHKYARNFSQRRQPDLKEKMVRFYMAESTPTNTGGKADHRIPMRASDVEQFGRAIAAGIGVAGAGGSAKQEWQNQVAAIVSDLNKHKGAAVVVVGEHQPPAVHALAHSMNAALG…
>ASW-6_00066
MQITRRDFVKSTALIGGTLLGPRLLEQHREFLIRIASAEPERVAYELSKAENILYSSCQQCNTGCPIKVKFLNGNIAKIDGNPYSPWNLYPHISYSTPLEQAAIIDAGLCPKGQAGIQTYYDPYRITKVLKRAGKRGENKWISMDFDKAVEEIVNGGYLFKDISGEENRYVEGFKDVVALQDPKISKEMSSEIDKIWLEKDNEKKKELIAAFKEKFKSDLDKLIDPEHPDLGPKNNQLVFMWGRLKGGRSDLIRRFVSACGSVNAHGHTTVCQGSLYFTGKAMSEQYLYDSKEKKYKWTGGDKFYFQADDGNAEFIVFVGTTLFEGNYGPTNRAMKVMEGINSGRLKFVTLNPRFTKEASKAWKWIPTKPGTDAAFAWGMLSWIIDNKKYDEKYLHNSN…
>PsrA_delta_proteobacterium_MLMS-1_WP_007292283
MKLSRRKFLAGSLAGIGALGTGATGLRYVSRATARGRAGETRYVNSSCAICTSKCVFRGQVVNGVIKRLEPEPDFPKSRGMICARGNAGAWTPYDPDRVKYPMIRTGKRGEGKWRKATWEEAYQYIADKTNQAVEEEGGHRSCIGFASSEGTYQEHYWHQFREVFGSPNSLRHPTLCLSSNIRGFQSVFGTYPSADLVNARYVIMAGADRAEAIFTPDTIDMFNRPAGSCKLIYLDPRYTKTAAKADQWLPIKPGTDMAFALALMQVIIDEDLHDKEFIEQYCTGFAELVEHVKNYTPEWAAAETGIAAADIRRIAREFATTPNAVFYPGRRSSWQGDEVQTRRAIAMVNAIVGAFDRPGGLIPNISIPLNSYFYEPAWYTKTRPRLEADDITFISPRD…
>DmsA_Bacillus_azotoformans_WP_003332889
MSGQLFDKIIGKSMSRRSFLKWSGAVTAPVVVGGFVGKSQIASKVMAASKENELMNEQILTTCSTINCGGRCLIKAHIKDGVITRLSTDAKEDKFEMPQLRGCIRGRGYRQFVYNPDRLKYPMKRVGKRGEGKFEQISWEEAIDYIANELTRITKQYGPASRYSNYASGHSGSIIGAGNMIQRLFALTGGYLGYYNSYSSAQVTHATNYTYGTTQTGNSLDTLSDSKLIILWGHNPVETRFGLTDYYLRKAKEAGVKIVVIDPRQSDTAVTLADEWIAIAPTTDAAMMDGMMYVIISENLHDQTFLDKYCIGFDEEHMPEGIPTGESLKSYILGDKDGVPKTPEWAEKICKVPADIIRKLAREYATNKPSALMTGWGPQRQAYGEQYVRGGTALAAITG…
>FdnG_Desulfosporosinus_acidiphilus_SJ4_YP_006465170
MEWLTITIDGREVSVPKGTTVLEACRMNNIPIPTLCHDPELTPAGACRLCVVQIEGMRNLPPSCVTQATQGMKIETQNAKVRAARKMILELLVANHPLDCMTCEKMGNCSLAEFAYEYGVKGEVFEGEKRSLPVDDANPFIIRDPNKCILCGKCIKACSEIQGKSRLDFSFRGFNTQVGPEFNLPLQESECDFCGSCVSVCPVGALTEKQMVGKGRPWEITKVQTTCPFCGVGCNFDLNVKDGKVIGVTSNPQAPVNGKALCVKGRFGMDMIYSSRRVTTPLIRKDGVLVPADWDEALDLVASKFREIKDTYGPNSLAALSSAHCTNEENYLMQKFMRAVIGTNNVDHCARTXHAPTVAGLATSFGSGAMTNSINEIPNTKCMFVIGSNATEAHPVIGT…
>ACTB1_Cytophaga_hutchinsonii_YP_678817
MKDNNKVFWKGVEELGNSPEFVKNAQNEFPEFLPLKNSSEESNGTDRRDFLKLLGFSVAAVSLAACEAPVKKAIPYLNKPEEIEPGIANYYASTFVDGGEYCSVLVKTREGRPIKIEGNKLSSVTKGGTNGRVQASVLSLYDTARIQGPLIKGAAATWADLDKQVGVQLGAIAATGGNIRIVSPTILSPTTKKAIAAFKAKYPSTEHVQYDANSSYGILKANQTSFGQAVIPSYDFSKAEVIVGFGADFLGTWISPIEFVSQYADTRRLSKTKKTMSQHFQFETALSLTGSNADYRQPIKPSQEGLFIAELYNKIVSSKVSTTPVKNDVLDKAAAALLKASNRGKSLVVSGSNDVNVQILVNEINLALGNYGTTISLATPSFQKQGNDEAMNTFINDAV…
>FdhA_Methanobacterium_formicicum_P06131
MDIKYVPTICPYCGVGCGMNLVVKDEKVVGVEPWKRHPVNEGKLCPKGNFCYEIIHREDRLTTPLIKENGEFREATWDEAYDLIASKLGAYDPNEIGFFCCARSPNENIYVNQKFARIVVGTHNIDHCARLCHGPTVAGLAASFGSGAMTNSYASFEDADLIFSIGANSLEAHPLVGRKLMRAKMNGAYFIVADPRYTPTAKQADQYIPFKTGTDVALMNAMMNVIISEGLEDKEFIEKRTKNYEELKEVVSKYTPEMAEEITQVPADVIRDIAIKYAKADKAAIVYSLGITEHSHGVDNVMQTANLAMLTGNIGRLGTGVNPLRGQNNVQGACDMGALPTDYPGYRKVADQEVMEDVTCTWGCSDLGCEPGLKIPEMIDAAAKGDLKVLYITGEDPVI…
>AioA_Ralstonia_sp._22_ACX69823
MSAPKDRITLPPKDAARTNMTCHFCIVGCGYHVYKWPEQSEGGRAPEENALGQDFRQQLSPFAITLTPAMTNVITQRDGSRHNIMIVPDKECVVNGGLSSTRGGRMASYMYTPDGDGKARLSQPRMYAADQWVDTPWDKALALYAGLLKKVLDNDGPEGIVFSCFDHGGAGGGFENTWGTGKLMFTALQTPMVRIHNRPAYNSECHATREMGIGELNNAYEDAELADVLWSIGNNPYESQTNYFLNHWVPNLYGQTVEKKKARFAGEDLPDTRIVFVDPRDTPSIAIARQIVGKDRLLHLAIEPGTDIALFNGLFTYVVDQGWIDKPFIKDHTSGFDEAVKTNRMPLDECSKITGVPVEDLKKAAEWSYKPKKTGQLPRTMHAYEKGIIWGNDNYVIQS…
>PhsA_Salmonella_enterica_WP_000028233
MSISRRSFLQGVGIGCSACALGAFPPGALARNPIAGINGKTTLTPSLCEMCSFRCPIQAQVVNNKTVFIQGNPSAPQQGTRICARGGSGVSLVNDPQRIVKPMKRTGPRGDGEWQVISWQQAYQEIAAKMNAIKAQHGPETVAFSSKSGSLSSHLFHLATAFGSPNTFTHASTCPAGKAIAAKVMMGGDLAMDIANTRYLVSFGHNLYEGIEVADTHELMTAQEKGAKMVSFDPRLSIFSSKADEWHAIRPGGDLAVLLAMCHVMIDEQLYDASFVERYTSGFEQLAQAVKETTPEWAAAQADVPADVIVRVTRELAACAPHAIVSPGHRATFSQEEIDMRRMIFTLNVLLGNIEREGGLYQKKNASVYNKLAGEKVAPTLAKLNIKNMPKPTAQRIDL…
>PsrA_Carboxydothermus_hydrogenoformans_YP_361367
MKLTRRSFLKASAATGALAALSGGVMSFERWAAKAAETGEVKLIPSICEMCGTKCGIIVKVKNGRVVKIEGNKEHPNGKGKICARGNAGMKLLYDPDRLKQPLKKEGDRFVPISWEQAFREIGEKLKEIKAKYGPEALVWSTHPELAYDYEVIFNQAFGSPNLSAHAPTCYSPRNVAYKTMYGEVPTVDYGNVKYYISCGRNLVEGINVSQVTGIMKAKEKGAKLIALDPRYSNFAALASEWVPIRPGTDLAFLLAMIHLIIKNEWYDKEFVKNYTIGFEEVAAEVEKYTPKWAEEITGIPAATIERITEEFAKAKPAAVVDPGWHTSRYMNSTEMVRAGAVINALMGNLGMKGGLKFPKYKFTKVEEREGLWPKLEKPKAKRFDGAGGEKWPLAKGLG…
>QrcB_Desulfatibacillum_alkenivorans_YP_002430439
MKLNRRNFLLVSTAGAAGGAVGSMFSPLSWKLMDDSSIWTQNWPWTPVPADGEVSFEETTCTLCPGGCRVKVRKVDERPIKLEGVEGGPVNDGGICILGLTALQLLFGPARVHTPMKRAGKRGEGKWVEITWEEAISEVSGKLAEIRETGRAQDLGCIAGGGKGVINALFSRFMEAYGSPNFYWQATAWDCYEENILRTLGLNGTAGFDLENADYILSFGAGLLDGWGSPVHVFQAHSKWRENHDGHATLVQIDAQLSNTAAKADKWLPIVPGTEGAVAMAMAHVIISKNLYNRGYVNWNTTGFRDFYRTVESEYAPAKVVKIACPVDNKEYQKKWLEELESRAIAFAKADKPLAVAGKGNGDRPVSQAELNAVQALNALVGAINRKEGGMVVLPDEPK…
>ASW-3_02218
MLSRRDFVKSALLAGGAMLGADLLKNHSDFMTRASAEPQRVAYELSRPDNILYTSCQQCNTGCPIKVKFLDSHIAKIDGNPYSPWNMFPHLGFSTPLEKAAVIDAGLCPKGQAGIQTYYDPYRITKVLKRAGKRGENRWISMDFETAVSEIVNGGHLFSHVSGEENRYVEGFKDVMALRDVPVSKEMAAEVDKIVAEKDANKKLELVSAFKEKFRAGLDKFIDPDHPDLGPKNNQIVFMWGRLKGGRSDLIRRFVKACGSVNAHGHTTVCQGSLYFTGKAMSEQYLYDAKDKKFKWAGGDKFYFQADEGNAEFILFVGTSLFEGNYGPTNRAMKVMEGLDSGRLKFVTLNPRFTKEASKAWKWIPTKPGTDAAFAWGMLRWIIENRKYDENYLRNANKK…
>AioA_Thiomonas_arsenitoxydans_CAM58792
MSQFKDRVALPPADAQKTNLTCHFCIVGCGYHAYTWDADREGGRAPHQNALGLDFRKQLPPFATIMTPAMTNVLTDKNGKRKAVMIVPDKACVVNQGLSSTRGGKMASYFYNADGLTKERLLHPRVYYGDQWMDTSWDYALQVYSGVVKKILDEDGPDEIAVAMFDHGGAGGGFENTWGTGKLIFTGIQTPTVRIHNRPAYNSECFGNRDMGIFELNNSYEDAELADVIWSIGNNPYENQTNYFLVHWLPNLQGGTVDKKKKMFPGEPVGPGKFIFVDPRRNPSISICEDLAKDQVLHLAINPGSDGALFNGLLTYIVDQGWINKDFIAKHTEGFEAAVKANAMSLDECSRITGVPVAQIKQAAEWSYKPKAPGKQPRTMHAFEKGIICGNNNYVTEQA…
>ACTB1_Anaeromyxobacter_dehalogenans_YP_002491266
MPSLGLPIYGQKQGAGLDARRWRSVEEAAEAREVPPGEFPDDAAAVPEGFTRRGFLQVLGASVALAGLEACKPPRENVVSYVRPPAGVTPSLPSAYATVASRGGYAVGVVVTSHEGRPTKIEGNREHPSSRGGSDAMLQASILDLYDPRRLKGFTRAGRPLGFATLLREVSALARSHAQDGGARLRFLVEPTSSPAVADLRRRILERFPRARFDAWAPVGADAGRAGAAIAFGKPLDAAASLADADVILSLESDFLALEGDSLRLAREFGARRTAERMNRLYVAESAYTVTGGAADHRFRMRSADVLGFGRAVAAELAAKHGLAQLAPLGAPAGGERAKAAAAVAADLARARGRSAVLAGDRQPAAVHALAAALNGALGNAGKTVAYRPTALLDPAAGP…
>ASW-5_01422
MTVARAEPERVSYELSNPENILYSSCQQCNTGCPIKVKLLDGHIAKIDGNPYSPWNLFPHIKYSTPLEQAATIDAGLCPKGQAGIQTYYDPYRITKVLKRAGKRGENKWVTMEFDRAVEEIVNGGYLFKDIPGEENRYVEGFKDVIALKDPKISKEMSSDIDKIWHEKDADKKKELIAAFQEKFKSDLDKLIDPSHPDFGPKNNQFVFMWGRLKGGRSDLIRRFTAACGTVNAHGHTTVCQGSLYFTGKAMSEQYLYDAAEKKYKWTGGDKFYFQADEGNAEFIIFVGTTLFEGNYGPTNRAMKVMEGINSGRLKFATLNPRFTKEASKAWKWIPTKPGTDTAFAWGMLRWIVENKKYDEKYLRNSNKKAVSNAKEPTFTNAAWLVVVADGKPGKWLYG…
>QrcB_delta_proteobacterium_NaphS2_ZP_07200609
MTMKITRRNFIAAVVGGVVGIQVTPLPWKFTDDAAIWTQNWPWVPVPAEGAVTEENTVCNLCPGGCGISVRKVAERAVKIEGRTDYPVNPGGICPVGMGGLQLLYDDDMRFPGPMKRAGARGQGQFVNITWGEAYDILAGRIAKLRKDGTPEALAAIDGNYAGTTTGLLVERFMRSVGSPNYVKPNAITDTYHMGNLLMMGKSVPMAYDLENSDFILSFGCGLLEGWGAPGRVMNAWGMWHDANPKNRKTRVVQVESRASNTASKADFWVAPRPGTDGALALGIAHVLIKKGRVDERFINGFTYGFDDLTSSEGQSQPGFKTIVSNKYSPVQVERITGVDAGTIVALANAFSKAKAPVAVYGKGKNNLNGSLYEFMAVQSLNAVKGRINRPGGVLVPDP…
>FdoG_Oligotropha_carboxidovorans_OM4_YP_005951806
MNIELSRRSFMLGAGAGLAGTSLGALGFGEIEAAHALSIRPFKLAQTREARGQCPYCAVCCGMMIYSAESKTEKGKMEVTHIEGDVDHPVNRGTLCPKGAGALDYIKSKSRVKYPMYRKPGGTQFERVTWDFAMDRLARLMKDDRDANWIEKNRDGVTVNRWVSTAFLAGSSLANEPGWLTYKVSRGLGLLQIENQARVXHGPTVASLGSTYGRGAMTNSWTDIKNADLVWIMGGNAAEAHPCGFKWVTEAKAERGAKLMVVDPRFNRSAAVADHYAPIRSGSDITFLSGVINHLLTKDKIHKEYVRNFTNASFIVKDEFAFDEGLFSGYDESKHSYDRSTWEYKFGPDGFAIRDMTLQDPRCVFQLMKKHFERYTPELVEKVCGTPKDKFLKVADWVS…
>ArrA_Chrysiogenes_arsenatis_DSM_11915_AAU11839
MRIKRREFLKASAAVGAVAVASPTLNAFAQTGTGASAMGEAEGKWIPSTCQGCTTWCPVEFLFRMAVRSKYAATQLSKANNGYCCVRGHLMLQQLYDPDRIKTPMKRTNPVKGRKEDPKICPYHMGMKQWDTIADKIMELRKNNETHKYLLMRGRYSDHNSIFYGDLTKMIGSPNNISHSAICAEVEKMGSMATEGFWGYRDYDLDNMKYLIAWACDPLSSNRQIPNAIRKIQGVMDRGKVVAVDPRMNNTASKAQEWLPIKPSEDGALALAMAHVIITKGLWSKEFVGDFKDGKNKFVAGKTVKEEDFEEKLTNGIVKWWNLEVKDRTPKWAAKVTGIDEATIIRVATEFAQAAPACAIWYGPNMQPRGSYAVMCIHALNGLVGASDSEGGLCTGMGS…
>TtrA_Thiobacillus_denitrificans_ATCC_25259_YP_315499
MPRPKETVMTTFTTRRKILAFGGLAAFGTGFSATAKRMVSPLLDGEAPKAQYHGASLAPEFKIDPATGALEVNPAQQVSYTSCLGCTTQCGVRVRIDRASGKVLRVAGNPYSPLSTEPHLPMKASIRDSFVAISGYQDKGLAMRSTACGRGNAVLEQMDSPFRVLRPMKRVGPRNSGQWEPISFEQLVHELTEGGDLFGEGPVEGLKALRDLKTPIDPQRPELGPKVNQVALITSVNDGRLPFAKRFMQQAYGTINFVGHGSYCGGAYRSGSGALFGDMKKMPHGKPDFANTEFALFIGTAPANAGNPFKRQGAMLARGRSDGKLNYVVVDPVLTNTNNLAAGERGRWVPIKPGTDGALVMGMMRWMFENGGYDARYLSHPNLAVAKAAGEPSWSNATH…
>SerA_Thauera_selenatis_Q9S1H0
MRKVMNSPDDGNGRRRFLQFSMAALASAAAPSSVWAFSKIQPIEDPLKSYPYRDWEDLYRKEWTWDSTGFITHSNGCVAGCAWRVFVKNGVPMREEQVSEYPQLPGVPDMNPRGCQKGAVYCSWSKQPDFLKYPLKRVGERGERKWKRISWDEAFTEIADKIIDTTVKRGPGNVCMPKRPFAVITSAGYSRLANLIGAIKPDVSSMTGDLYPGIQTVRMPARTVSTFDDWFTSDLILMWHKNPIVTRIPDAHFLTEARYNGARLVNISPDYNPSSVHADLHLPVTTGTDSHLAAAIVNVLIADKKYKADYLKEQTDLPFLVRTDNGKFLREKDFNKDGSDEVFYIWDSKSGKAVLAPGSMGSKDKTLKLGAVEPALEGTFDANGIEVTTVFARLKAEIA…
>ASW-1_01435
MVVELKMNRRSFLKVAGAAGAIAIGHTAFKGPIVKALAQGTEAPGEEKWVSSVCIQCPAGCGTKVRVVNGRAVKIEGNPDHPYSNGKLCPKGYAGLQLLYDVDRIRSPLRRTNPNKGPNEDPKFVAVSWEEALDGIAAKLKEVRNEGKSHTVAFLSGRNRGRAGSVWTTFLKLYGSPNNIGHSSICADASKKARMCVDGTDDYAAYDWDNCNYVLNFGGATLEAWRPTNLMLQKWAYMRRDRPVRAKQVMIDTRYSTTAIKADEWLPVLPGTDGALALGIAHVILTEGLWDRSFVGDFKTKGRKFKTGEKVAKEDFEEAWTSGLVDWWNNVLIDFTPAKAGEISGIPEGTIVRTAKEFATTKPAIAAGERGAGAHTNGTYNHMAIHALNALVGSMFAQG…
>NapA_Desulfovibrio
MSTSRRDFLKYFAMSAAVAAASGAGFGSLALAADNRPEKWVKGVCRYCGTGCGVLVGVKDGKAVAIQGDPNNHNAGLLCLKGSLLIPVLNSKERVTQPLVRRHKGGKLEPVSWDEALDLMASRFRSSIDMYGPNSVAWYGSGQCLTEESYVANKIFKGGFGTNNVDGNPRLCMASAVGGYVTSFGKDEPMGTYADIDQATCFFIIGSNTSEAHPVLFRRIARRKQVEPGVKIIVADPRRTNTSRIADMHVAFRPGTDLAFMHSMAWVIINEELDNPRFWQRYVNFMDAEGKPSDFEGYKAFLENYRPEKVAEICRVPVEQIYGAARAFAESAATMSLWCMGINQRVQGVFANNLIHNLHLITGQICRPGATSFSLTGQPNACGGVRDGGALSHLLPAGR…
>NarB_Pseudomonas_putida_Q9KJ87
MANSEVRSVCPYCGVGCGIVMSVADGKVGKISGDKLHPSNFGRLCTKGLTAHQPLSASGRMADAYLRQQRSQPPVRTSMDQAIAATAERLRGIIDQHGPDAVALYVSGQMSLEAQYLANKLAKGFIRTRHIESNSRLCMASASSGYKLSLGADGPPGSYQDFEHADVFLVIGANMADCHPILFLRLLDRVKAGAKLIVVDPRRSATADKADLFLQVRPGSDMALLNGLLHLLHRNGHTNPDFIARHTEGWDEMPAFLDDYTPERVAAITGLAEADIIKAAEWIGSANNWMSCWTMGLNQSIHGTWHSNAICNLHLATGAICRPGSGPFSLTGQPNAMGGRDMGYMGPGLPGQRSALVEDDRAFVERQWQLPPGSLRSEGGEGTVALFGQMKAGEVKACW…
>NxrA1_Nitrospira_defluvii_YP_003798853
MMQLSRRQFLKVSAGTVAVAAVADKALALTALQPVVEVNNPLGEYPDRSWERVYHDQYRYDSSFTWVCSPNDTHACRIRAFVRNGVVMRVEQNYDHQTYEDLYGNRGTFAHNPRMCLKGFTFHRRVYGPYRLKGPLMRKGWKQWMDDGSPELTSDVKRKYKFDSRFLDDMVRVSWDTAFTYVAKGLIVIGTRYSGEAGARRLREQGYAPEMIEMMKGAGVRTFKHRAGMPILGMMGKHANTRFNNCVLPLLDSWIRKVNPDQAQGGRYWNNYTWHGDQDPSQPWWNGTQNCDVDLSDMRFTKLNTSWGKNFVENKMPEAHWKLESMERGARLVIITPEYNPTASRADYWIPVRPETDGALFLGASKIILDENYQDIDFIKGFTDMPLLVRTDTLQYLDP…
>QrcB_Desulfovibrio_vulgaris_YP_967712
MALDRRGFLKFIGGATAGILATPVVWKGLDDVSIWSQNWSWIPRNIKGANSYVPTVSKLCPTGVGVRVRLVDGRPVRVIGNPEHPLSKGGVSSIAAAEVQMLYSPARMKRPLKRSPDGAYVMISWEEAEAMLLDGLKAAKGGDALACISGDDNGTINELLSAFVQQSGSKSFFLMPGEAQPAAKAWDLMGGEGQIGYDIEKSDFVLAIGANVLEAWGTAIRNRHAFGASHPHGAEPTAQFVYAGPVLNNTATGADDWLPIRPGTESAFALGLAHLLIKAGASSSAPDFDAFRSLAASFSPEKVAAQTGVDAKALTALAQALAKAKHPLVIVGSEFSQGAGAAPVMAGIALNMLLGSVNRDGGLRALPVARKVVPAGMDRKAMLQQDLTLWASAIASGKA…
>NxrA_Nitrococcus_mobi_EAR23355
MGWIQDLINPKTRRWEEFYRNRWQHDNIFRSTHGVNCTGGCSWAIYVKDGIITWEMQQTDYPLLGRGEGGRGIPPYEPRGCQRGISASWYVYSPIRVKYPYGKGVLLDFWREARSSHNNPVEAWSSIVTDENKRKRWQKARGKGGYRRTTWDELLELIASACLYTAQKYGPDRVMGFSPIPAMSMLSYAAGSRFLQLFGGVNMSFYDWYADLPNSFPEIWGDQTDVCESADWYNSKFIVSMASNLNMTRTPDVHFISEARHEGAKFVVLAPDFSQVSKYADWWIPVKKGEDLGLWMAAGHVIYTEFYVKRQVPYFIDYVTRYTDMPFLVKLEKDGDGYRPGRYLTSEEVKKYKKQENAAWKQLVFDRKSNEARCPKGQIGHRHGKHGQWNLKMEDGLDN…
>DdhA_Thiorhodococcus_drewsii_WP_007041785
MKMLNRREFLRTTTLSCVGVFAANNAWALNALQPVADPLGSEYPYRDWEDLYRDEWTWDRIGYAAHCINCLGNCAWQVFVKDGIVMREEQLAQYPQINPRVPDADPRGCQKGAIHSAAMYEGDRIHYPMKRVGERGEGKWQRLTWDQATTEIADKVLDIFEQHGPGQLMTHTGSGNLSHVRLAAPYRMASLLGGVQADIFTDVGDLNTGAHLAYGDPMQSFTSDAWFDADYILLSLINPNATRIPDAHFIWEARWNGARVVSIAPDFNPSSVHADLWIPMRPGADPFFNMSLAQVILEEKLYKPAFVKEQTDLTLLVREDNGRLLRQSDLESDGKEDVFFLWDTKTNQAVAAPGSMGSEKRSIALGDLDPALEGLFEVAGIQVRPGFEHMRNEAMRWTP…
>DmsA_Desulfitobacterium_hafniense_WP_026183857
MQNKPKISRRAFVKWSAAATATAAIGPSLVGCSTQTQASGEPAVVQAGQRLAGAEEKPSICWHNCGGRCQLKAYVKDGVVVRFGTDNVGPDTPEDLQARACLKGRTQRQRLYHPDRLKYPMKRVGERGSGEWARISWEEAYDITAKELRRIVDQYGNESVYFNYACGAYGLLNQTNSNNSLRRLLNIMGGYLQSYGNYSQANYMYAVPYMFGNPYSGSSPTTFPDAKLIVMFGDNPACTRVGGFNSTYYLKLAKQNGARIIVIDPRHSDTVSTFADQWIPIRPTTDSALVAGMAYVMISEGLHDQAFLDKYCLGFDEEHMPEGIPAGNSYKSYILGESDGKPKTPQWAAEITGIPVETIKQLARDIAGTKPGFILQGRGIQRHGNGEFQSLAVPVLSFM…
>NarG_Escherichia_coli_P09152
MSKFLDRFRYFKQKGETFADGHGQLLNTNRDWEDGYRQRWQHDKIVRSTHGVNCTGSCSWKIYVKNGLVTWETQQTDYPRTRPDLPNHEPRGCPRGASYSWYLYSANRLKYPMMRKRLMKMWREAKALHSDPVEAWASIIEDADKAKSFKQARGRGGFVRSSWQEVNELIAASNVYTIKNYGPDRVAGFSPIPAMSMVSYASGARYLSLIGGTCLSFYDWYCDLPPASPQTWGEQTDVPESADWYNSSYIIAWGSNVPQTRTPDAHFFTEVRYKGTKTVAVTPDYAEIAKLCDLWLAPKQGTDAAMALAMGHVMLREFHLDNPSQYFTDYVRRYTDMPMLVMLEERDGYYAAGRMLRAADLVDALGQENNPEWKTVAFNTNGEMVAPNGSIGFRWGEKG…
>NapA_Escherichia_coli_P33937
MKLSRRSFMKANAVAAAAAAAGLSVPGVARAVVGQQEAIKWDKAPCRFCGTGCGVLVGTQQGRVVACQGDPDAPVNRGLNCIKGYFLPKIMYGKDRLTQPLLRMKNGKYDKEGEFTPITWDQAFDVMEEKFKTALKEKGPESIGMFGSGQWTIWEGYAASKLFKAGFRSNNIDPNARHCMASAVVGFMRTFGMDEPMGCYDDIEQADAFVLWGANMAEMHPILWSRITNRRLSNQNVTVAVLSTYQHRSFELADNGIIFTPQSDLVILNYIANYIIQNNAINQDFFSKHVNLRKGATDIGYGLRPTHPLEKAAKNPGSDASEPMSFEDYKAFVAEYTLEKTAEMTGVPKDQLEQLAQLYADPNKKVISYWTMGFNQHTRGVWANNLVYNLHLLTGKISQ…
>FdoG_Escherichia_coli_P32176
MQVSRRQFFKICAGGMAGTTAAALGFAPSVALAETRQYKLLRTRETRNTCTYCSVGCGLLMYSLGDGAKNAKASIFHIEGDPDHPVNRGALCPKGAGLVDFIHSESRLKFPEYRAPGSDKWQQISWEEAFDRIAKLMKEDRDANYIAQNAEGVTVNRWLSTGMLCASASSNETGYLTQKFSRALGMLAVDNQARVXHGPTVASLAPTFGRGAMTNHWVDIKNANLVVVMGGNAAEAHPVGFRWAMEAKIHNGAKLIVIDPRFTRTAAVADYYAPIRSGTDIAFLSGVLLYLLNNEKFNREYTEAYTNASLIVREDYGFEDGLFTGYDAEKRKYDKSSWTYELDENGFAKRDTTLQHPRCVWNLLKQHVSRYTPDVVENICGTPKDAFLKVCEYIAETSA…
>NarG_Pyrobaculum_calidifontis_A3MXF6
MLALAQNLQYLKPLAQFVDARLQYPDRSWEDMYRRRWQYDKVARSTHGVNCTGSCSWNVYVKDGLIVWELQATDYPDISPDIPNYEPRGCPRGASFSWYVYSPLRVKYPYVRGVLMDMYRRFKQETGDPVEAWRRIVEDPNNRRAYQRARGKAGWRRVSWDEALELIAAALIYTIKKYGPDRIYGFTPIPAMSPVSYAAGARFIELIGGVMGSFYDWYADLPPASPQMWGEQTDVPESADWFHAQYMIVWGTNLPMTRTPDAQMYTQARYRGAKVAVVSPDYSEHVKFADVWVPVAPGTDAAFGLAAAHVALKEYYVDKQIKCLREYARRYTDLPFLVVLEPLGDGTYAYGRFLRASDVPELKDKVGQNPEWKTVVVQSDGSLAVPYGSIGFRWDGSGK…
>AioA_Alcaligenes_faecalis_Q7SIF4
MSRPNDRITLPPANAQRTNMTCHFCIVGCGYHVYKWPELQEGGRAPEQNALGLDFRKQLPPLAVTLTPAMTNVVTEHNGRRYNIMVVPDKACVVNSGLSSTRGGKMASYMYTPTGDGKQRLKAPRLYAADQWVDTTWDHAMALYAGLIKKTLDKDGPQGVFFSCFDHGGAGGGFENTWGTGKLMFSAIQTPMVRIHNRPAYNSECHATREMGIGELNNAYEDAQLADVIWSIGNNPYESQTNYFLNHWLPNLQGATTSKKKERFPNENFPQARIIFVDPRETPSVAIARHVAGNDRVLHLAIEPGTDTALFNGLFTYVVEQGWIDKPFIEAHTKGFDDAVKTNRLSLDECSNITGVPVDMLKRAAEWSYKPKASGQAPRTMHAYEKGIIWGNDNYVIQS…
>NxrA2_Nitrospira_defluvii_YP_003798871
MQVSVSRRQFLKISAGTVAAVAVADKVLALTALQPVIEVGNPLGEYPDRSWERVYHDQYRYDSSFTWCCSPNDTHGCRVRAFVRNGVVMRVEQNYDHQTYEDLYGNRGTFAHNPRMCLKGFTFHRRVYGPYRLKGPLMRKGWKQWMDDGSPELTPDVKRKYKFDSRFLDDLNRVSWDTAFTYVAKAAVLIATRYSGEAGARRLREQGYAPEMIEMMKGAGVRTFKHRAGMPVLGIVGKMMNTRFNGGCLPLLDSWIRKVDAEKAQGGKYYSNYTWHGDQDPSHPFWNGTQNCDVDLSDMRFSKLNTSWGKNFVENKMPEAHWKLESIERGARIVVITPEYNPTAYRADYWIPVRPETDGANFLGAAKIIFDENLQDIDYIKEFTDLPLLVRTDTLQYLD…
>PsrA_Campylobacter_showae_WP_009493170
MDTSRRNFLKASTATGLLAMTYAPGTLGAVGAKALEGGDKTVYSFCEMCSSRCPIEAKVVDGKNVFIQGNGKVSGTATSVCARGGSGHNQLYDPQRIVKPLIRVGERGENKWREAGWDEALDLVAKKMLEIKEKYGPESFVFTAKSSQTHKLMTTFASAYGSPNCFSHFSCCPITYQMVCEHMYGDAKLKRDFGNAKYVVNFGHNLFEGIVIADAKKLAKMAAKEDTKLLVLDPRFSVVASKADEWLPVKPGTDLAFVLALIHTWIKNGTYDKEFIEKFTIGFDKVVEATKDTTPQWQEKITGIPAKTVERIAGEIWKAAPKVIIDFGHNTTTTRAEYIRTRAIMTANAMMGNWEKKGGIFGGKKAKFYNKLIGEELIPEITNPDAAIKVPKVPRIDGA…
>EbdA_Azoarcus_sp_EB1_Q93PD2
MTRDEMISVEPEAAELQDQDRRDFLKRSGAAVLSLSLSSLATGVVPGFLKDAQAGTKAPGYASWEDIYRKEWKWDKVNWGSHLNICWPQGSCKFYVYVRNGIVWREEQAAQTPACNVDYVDYNPLGCQKGSAFNNNLYGDERVKYPLKRVGKRGEGKWKRVSWDEAAGDIADSIIDSFEAQGSDGFILDAPHVHAGSIAWGAGFRMTYLMDGVSPDINVDIGDTYMGAFHTFGKMHMGYSADNLLDAELIFMTCSNWSYTYPSSYHFLSEARYKGAEVVVIAPDFNPTTPAADLHVPVRVGSDAAFWLGLSQVMIDEKLFDRQFVCEQTDLPLLVRMDTGKFLSAEDVDGGEAKQFYFFDEKAGSVRKASRATLKLDFMPALEGTFSARLKNGKTIQVR…
>FdhA_Methanococcus_maripaludis_Q6LXQ1_F1SVN3
MTEFKVVHTICPYCGTGCGIDLVVKDGKVVDSHPFKRHPVNEGKVCIKGNYCYEFVHSEDRLTKPLIKKNGEFIEATWDEALDLIAGKLKQYSPDEVAFFSCARGTNEESYALQKFARTVLKTNNVDHCARIXHAPTVVGLGECFGSGAMTNSITDLAQADVLLIYGSNTFEAHPLIARSIVKAKENGTKIIAIDPRTTHTAKMADLHLKLIPGSNIDLINTITNIIIQEGMADEEFIKNRTEGYDELKDVVSKYTLEKTAELSGIPAETILEAARMYGSAENASIMYCLGVTEYTFGVDNVKSCCNLAMVTGNLGRPGTGVNPLRGQNNVQGACDMGALPNVFPGYQKVGEAYERLENLWETADLNREIGLTSPEVLHKAGEQVKFLHIVGEDPMVAD…
>TtrA_Yersinia_enterocolitica_YP_001005907
MAKSTRRQWLKGSLALGGVVAFGASYHAVARKTLAGLVDGSAGKLTLDPISGNALPTEGRVGPQWQANPQQAVSMTQCFGCWTLCGLRVRVDTQQNKILRIAGNPYHPLSHDHHFPYQLPVGEALQHLGGEQGMTGRSTACARGATLLEGVDSPYRITEPMKRVGPRGSGKWQRISFEQLVAEVTEGGDLFGEGPVEGLRAIRDLDTPIDAKQPSLGPKANQLLVTNAGDDGRDAFIQRFANQAFGTKNLGSHGAYCGLAYRAGSGALMGDLDKNAHVKPDWDNVRFALFLGTSPAQSGNPFKRQGRQLANARQRDDFNYVVVAPALPLTTTLANQHNRWVPVLPGTDAALAMGIIRWIIEQHRFNHAYLAIPGEMAMQAAGERSWTNASHLVITTETH…
>NarG_Haloferax
MSRNDASQLDDGETTAESPPDDQANDAPEVGDPPGDPVDADSGVSRRTFLEGIGVASLLGIGTSAASDDSLFQMGGLKPVDDPIGNYPYRDWEDLYREKWDWDSVSRSTHSVNCTGSCSWNVYVKNGQVWREEQSGDYPRFDESLPDPNPRGCQKGACYTDYVNADQRIKHPLKRVGERGEGKWKRISWDEALTEIAEHVVDEVEAGRYDAISGFTPIPAMSPVSFASGSRLVNLLGGVSHSFYDWYSDLPPGQPITWGTQTDNAESADWYNADYIIAWGSNINVTRIPDAKYFLESGYNGTKRVGVFTDYSQTAIHTDEWLSPDSGTDTALALGMAQTIVDEGLYDEAHLKEQTDMPLLVRQDTGKFLRASDVPSVNTDADRPEWMLLMLDSNGRIRE…
>PhsA_Salmonella_typhimurium_P37600
MSISRRSFLQGVGIGCSACALGAFPPGALARNPIAGINGKTTLTPSLCEMCSFRCPIQAQVVNNKTVFIQGNPSAPQQGTRICARGGSGVSLVNDPQRIVKPMKRTGPRGDGEWQVISWQQAYQEIAAKMNAIKAQHGPESVAFSSKSGSLSSHLFHLATAFGSPNTFTHASTCPAGKAIAAKVMMGGDLAMDIANTRYLVSFGHNLYEGIEVADTHELMTAQEKGAKMVSFDPRLSIFSSKADEWHAIRPGGDLAVLLAMCHVMIDEQLYDASFVERYTSGFEQLAQAVKETTPEWAAAQADVPADVIVRVTRELAACAPHAIVSPGHRATFSQEEIDMRRMIFTLNVLLGNIEREGGLYQKKNASVYNKLAGEKVAPTLAKLNIKNMPKPTAQRIDL…
>TMAO_Citrobacter_youngae_ZP_06352135
MLAVGAASALAPNPLISKVWAAGENPEQWIQSGSHFGAFEAKVVNGEWLETRPFKHDKYPCDMLNAVREVVYNPSRVRYPMVRLDWLRKREKSDRSQRGDNRFVRVSWDQALDLFYEELERVQKTYGSSGVFTGLADWQMVGKYHKAGGAMDRGLGLHGSYVTTVGDYSAAAAQVILPHVIGSLEVYEQQTSLPLVIQNSNTIVLWGCDPIKNLQIEFLVPDHDAFGYWQQIKEAVAQGKMRVISVDPVRSKSQNYLGCEQLALRPQTDVALMLALAHTLYEEKLYDTAFINDYTVGFEQFLPYLLGESDKQPKNAEWAAEICGLTAEQIRDFARLLVKGRTQFMGGWCAQRMHHGEQYPWMLVVLASMVGQIGLPGGGVGFGWHYNGGGTVTSAGPVL…
>FdxG_Haemophilus_influenzae_P46448
MQVSRRKFFKICAGGMAGTSAAMLGFAPANVLAAPREYKLLRAFESRNTCTYCAVSCGMLLYSTGKPYNSLSSHTGTNTRSKLFHIEGDPDHPVSRGALCPKGAGSLDYVNSESRSLYPQYRAPGSDKWERISWKDAIKRIARLMKDDRDANFVEKDSNGKTVNRWATTGIMTASAMSNEAALLTQKWIRMLGMVPVCNQANTXHGPTVASLAPSFGRGAMTNNWVDIKNANLIIVQGGNPAEAHPVGFRWAIEAKKNGAKIIVIDPRFNRTASVADLHAPIRSGSDITFLMGVIRYLLETNQIQHEYVKHYTNASFLIDEGFKFEDGLFVGYNEEKRNYDKSKWNYQFDENGHAKRDMTLQHPRCVINILKEHVSRYTPEMVERITGVKQKLFLQICE…
>NapA_Paracoccus_pantotrophus_Q56350
MTISRRDLLKAQAAGIAAMAANIPLSSQAPAVPGGVESLQITWSKAPCRFCGTGCGVMVGVKEGRVVATHGDLLAEVNRGLNCVKGYFLSKIMYGADRLTQPLLRKKDGVYAKDGEFTPVSWEEAFDTMAAQAKRVLRDKGPTALGMFGSGQWTIFEGYAATKLMRAGFRSNNLDPNARHCMASAAYAFMRTFGMDEPMGCYDDFEAADAFVLWGSNMAEMHPILWTRVADRRLGHPHVKVAVLSTFTHRSSDLADIPIVFKPGTDLAILNYIANHIIQTGRVNRDFVDRHTTFVAGATGIGYGLRDDDPREMAARTAEDPAATTPSTFEEFAELVSEYTLDKVSELSGVEPAFLEQLAELYADPDRKVMSLWTMGFNQHVRGVWANQMVYNLHLLTGK…
>TtrA_Photobacterium_profundum_YP_133039
MAALIMDRRQFLKMGAATTFTGGMAGISKATAGDSNQDISRYAPLSAEPEFILGPDNKLTNNPNQRFAFTKCFGCYNVCGARIRIDNNTDQILRVCGNPYALSTQSGNPVAMEVSPQEAMLQLVGEQGNENRATLCGRGNAVPDAITDSRRVTQCLKRVGKRGENHWQSISYEQLIKEVVEGGNLFGEGHVEGLSDIYDDKTVANPAYPDFGPKKNQLLMTGCSEDPARWGFYKRFSEASWGTPNIGNKDSYCGHQQVAGCALGVEDGANSGALPTTDFEHCEFAIFIGTNPGLSGISLNSASKRLADARTQNPNFKYVVIDPILRSLTSSSTPENCEWVPIRSSGDTALMHAMMQYIINNERYNKSYLASCSQEGAYKVSEINYTNAPYLVVTDKKHP…
>CMD-1_01518
MTTTQSETRARPSEEALAARQVLARQLLERAALAAKHALALDLLEKVHEPIGRYPYRGWEPLYREQWKYDSFGRTTHSINCTGSCTWKVYVRNNIAFKEDQYADYPDINSTLPTYNPRGCQKGANYKEYVYGPQRVKYPLIRTGKRGEGKWRRASWEEALSYIANKIVDAISNHGADTVTFYSANPAKFLVTYAAGARLANLIGGVVCSFYEWVSDLPPGEPMTWGVQTDSCEAADWFNSKYIIIWGSNLLETRIPDAHFITAARLHGTKLVAIFPEYNPISIHADIFIPVKPGTDAVLALSMANVIVNEELYDEAYLNQFTDMPMLVRKDNLKFLRESDVVEGGKNDNFYFWDGSKQKPELAPGTMGCNDKTLDLGAIAPALEGIFTVDTLSGKVEVT…
>ASW-3_00122
MRLAALAAGTAAAGSLIPAANAAGCYDCHKISEPPYRKQSHRWLPSVCNVCRAQTGILCDVIYDQETGIKTVAKSAPNPNSPVGLANVSSDFFEHNSEGSAICPRGGSAVMTLYDPNRVKKPLIRRNPEKGKNIDPKFEEISWDEALSIISEKLKSAKDSGEPEKLFWLADENNSNHIQQDFCNLYGTPNFYTQTSLYDSSRRAAYRLVMGDEPLIDGQTKYFLIFGWNPLSSFDQAYLPRVIMNGITVNEAKLVVIDPQLSFSASKSHEWIPITPGTDGALALAIGHVIVYEKPFGEKLYDERFVGDWTVGFDEYSEYVKDKTPEWAEKITGIPASAIRRIAVEFATTKPAVVYFGSGVSQQSNGVQTGRAIAMLALLTGQVDRHGSLIIPDRQGNAH…
>FdhA_Wolinella_succinogenes_P28179
MSEALSGRGNDRRKFLKMSALAGVAGVSQAVGSDQSKVLRPATKQELIEKYPVSKKVKTICTYCSVGCGIIAEVVDGVWVRQEVAQDHPISQGGHCCKGADMIDKARSETRLRYPIEKVGGKWRKTSWDSAMDKIAKQLQDLTQKYGPDSVMFIGGSKCSIEQSYYFRKFAAFFGTNNLDTIARICHAPTVAGVSNTLGYGGMTNHLADMMHSKAIFIIGGNPAVNHPVGMVHILRAKEAGAKIIVVDPHFSRTATKADHYVRLRNGTDVAFMYGMIRHIVKNGLEDKEFIRQRLFGYEEILKECEQYTPEVVEEVTGVPAQQLIEITEIFAKAKPASLIWGMGLTQHTTGTSNTRLAPILQMILGNIGKRGGGTNVLRGHDNVQGATDMGNLADSLPG…
>FdnG_Hydrogenobacter_thermophilus_TK-6_YP_005512343
MAFVDVKIKDLGTPPARSSKLVTVEIDGIKVKVPEGTSVLRAASIAGIRIPKLCATDTLKAFGSCRLCIVEIEGKKGYPASCTTLVEEGMKVRTHSERLEKLRRGIMELYISDHPLDCLTCPANGNCELQDMAGYVGLREVRYGFDGKNHLKLPKDDSNPYFTFDPSKCIVCYRCVRACDEIQNTIALTVEGRGFASLVKPGPTGRFITSECVSCGACVFACPTSALMEKSVIEHGMPDRSVKTTCAFCGVGCSFNAEVKGDKVVRMVPNKEGGANHGHSCVKGRFAWVYVYSKDRVTKPMLRKSIDEPWREVSWEEAINYVANEFRRIQEKYGKYSIGAITSSRCTNEEVYTIQKLVRAVFGNNNVDTCARVCHSPTGYGLKAAFGTSAGTNNFDSVL…
>NxrA_planctomycete_KSU_1_ZP_10101005
MKLTRRTFLQVTGATGATFTLANKAMAFRLLKPAVEVGNPLDAYPDRAWESVYREQYRYDRTFTYCCSPNDTHACRVRAFVRNEVLMRVEQNYDHQNYADLYGNKATRNWNPRMCLKGYTFHRRVYGPYRLRYPLIRKGWKQWADDGFPELTPENKSKYMFDARGQDELLKASWDDAWTYAAKGIIHITKKYSGEEGARKLLDQGYPKEMVDAMKGAGTRTFKGRGGMGLLGVIGKYGMYRFNNSLALVDSHNRGVGPDKALGGRNWSNYTWHGDQAPGHPFSHGLQTSDVDMNDVRFSKLVIQTGKNLIENKMPEAHWLTQVFERGGKLVVITPEYSPSAQKADYWIPIKCNTDTALFLGITRILMDEKLYDADYVKKFTDFPLLVRTDTLKRLQAKD…
>NxrA_Candidatus_K_stuttgartiensis_CAJ72445
MKLTRRAFLQVAGATGATLTLAKNAMAFRLLKPAVVVDNPLDTYPDRRWESVYRDQYQYDRTFTYCCSPNDTHACRIRAFVRNNVMMRVEQNYDHQNYSDLYGNKATRNWNPRMCLKGYTFHRRVYGPYRLRYPLIRKGWKRWADDGFPELTPENKTKYMFDNRGNDELLRASWDEAFTYASKGIIHITKKYSGPEGAQKLIDQGYPKEMVDRMQGAGTRTFKGRGGMGLLGVIGKYGMYRFNNCLAIVDAHNRGVGPDQALGGRNWSNYTWHGDQAPGHPFSHGLQTSDVDMNDVRFSKLLIQTGKNLIENKMPEAHWVTEVMERGGKIVVITPEYSPSAQKADYWIPIRNNTDTALFLGITKILIDNKWYDADYVKKFTDFPLLIRTDTLKRVSPKD…
>athL_Pelobacter_acidigallici_P80563
MGEVVRLTNSSTGGPVFVYVKDGKIIRMTPMDFDDAVDAPSWKIEARGKTFTPPRKTSIAPYTAGFKSMIYSDLRIPYPMKRKSFDPNGERNPQLRGAGLSKQDPWSDYERISWDEATDIVVAEINRIKHAYGPSAILSTPSSHHMWGNVGYRHSTYFRFMNMMGFTYADHNPDSWEGWHWGGMHMWGFSWRLGNPEQYDLLEDGLKHAEMIVFWSSDPETNSGIYAGFESNIRRQWLKDLGVDFVFIDPHMNHTARLVADKWFSPKIGTDHALSFAIAYTWLKEDSYDKEYVAANAHGFEEWADYVLGKTDGTPKTCEWAEEESGVPACEIRALARQWAKKNTYLAAGGLGGWGGACRASHGIEWARGMIALATMQGMGKPGSNMWSTTQGVPLDYEF…
>QrcB_Desulfococcus_oleovorans_YP_001530428
MKIDRRSFLTLLAGGAVGTALSPMTIKLTDDISIWSQNFRGTPIEVPVPERGPASYVDSVCTLCPGGCGISVRKIGDRAVKIEGKAGHPVNNDGVCALGLSGLQLLYGPWRVTGPKKKENGRWKKISWDRALSEIAEKLNELREAGKADAIAGISRTGRGTVARLMQRLLAAAGSPHFLPVPTNENAYSDAVARMFGKPGTVGFDFENSGYVLSFAAGLLDGWGSPVHMFSAHSQWKTNGVKMVQVESRLSSTAAKADQWVAVKPGTEADLALGLAHVILRDNLNAGAAANSRAFDSFAALVKKDYTPARVAAATGIKESVIVALAKEFAAASHPVAVCGRGDGQTPCDSREVMAVTALNALVGSVNRQGGMIIGPEPDYIQWARPVLDDTAQKGLAKG…
>ArxA_Alkalilimnicola_ehrlichii_MLHE-1_YP_741061
MKMILDTLLNRRRFLKATGATGAAAATTAGVGKLAGFTAASTTSTHVNARPGGETRVTKNICHQCPARCGINVYTTNGRVHAIYGDPGNPIANGKLCPKGHLGTQLLYDPDRFKGPMKRTNPNKGRDEDPEFVPISWDEAFDIVAERLNRLRERGESHRFAHFYGRGWGSSDAGLYGDFGKLYGTPNSAIGHASMCAEGSKRAKRATDGNDSYNSYDYRNTNYILNFGAGFLEAFRPYNYLMQVWGHMRTKSPKTRVTTIDVRMNPTMAASDRALMIKPGTDGALALAIAHVILTEGLWDKEFVGDFEDGRNHFRTGETIIPDAFQANWTHGLAEWWNGELKDRTPEWAEEITTIPAKHIYTVAREFATTRPAMAIMERGPTAHFNGTYNGMAVHALNA…
>BLZ2_00229
MSWIQDLINPKGRLWEEFYRNRWQYDNIVRSTHGVNCTGGCSWNVFVKDGIITWEMQATDYPLLEANLPPYEPRGCQRGISASWYVYSPLRVKYPYVRGALLDLWLEAKAKYDDPIEAWGSIVEDDQKRTSYQHARGKGGFRRATWDEMLELIAASCLYTAKKWGPDRIFGFSPIPAMSYFSYAGGSRFLQLLGGVNMSFYDWYADLPNAFPEVWGDQTDVCESADWFNAKYIVSMGSNLSMTRTPDVHFVSEARHEGAKFVVLSPDFSQVAKYADWWLPVRAGEDTALWMAVNHVILNEFYVKREVPYFIDYLKRYSDAPFLVQLGKDEKNYKPDQLLRAYMLSRYKNVENGNWKPLVYDNQPRMPKGTVGFRWGQEKGKWNLKMEDGLDNSPIDPVL…
>PsrA_Archaeoglobus_fulgidus_DSM_4304_NP_071207
MVTRRDFLKATALTATAISAGIKFQPKSYAEATAASGEVKFVPNICAMCPAACSIQVEVRDGKVHRIHGTPDHPINNGKICARGNAGVQRVYNPDRLKKPLIRTGEKGTWSFREASWEEALSLIASKVKEYREMGHPEYIGMLGGWLPCTYYKPFFKAFLAALGTPNGGGVPEALCFLSKALGWKSAYGFGAHPELLTDYENARYVIMLRRNVAGSISVVHGWRLGQNRRKFKLVVLDPRYSETAAKADVWLPIKPGTDLAFLLAMMNVIINEKLYDSNFLAKYSNAPMLLKDGKPFKVWDENGKKKYLVFDLAKGAAVEHDSAMLPALEGEYEVEGEKVIPAFEALKRRVAEYTPEWAEGITDIEAKKIREIAREFALRRGVIDSGWHGPKYRNSLLT…
>ACTB1_Salinibacter_ruber_emb_CBH25246
MIELDVIDSETAARDEESGARDGSSEPTFWRHWSESDADEDGDDLTEFVPGDSEPPSGASRRQFLQLMGAAMAMAGLAGCRRPEEKILPYAREPETVTPGIEDHYATSMPFRGVLRPVVAQSNEGRPTKIKGNSDHPSGQSGTSPYEQASVLNLYDPDRSRSVRQEGRAASWSDFVSFCRQLGNEADQHQVAVLAEKTSSPTVQAMRQRMADRFPNLQWVPYAPTGTDPRRLGMQQAFGRPLRPRFELGEAEVIVSLDANFLDGRTHDFGYHTQGFAEGRRLDDAEDTMSRLYTVESRYSTTGGSSDHRLAMRAGRIPALAAALAAELGVGEAPDVSWSERERLHVREMARDLQAAGEHGVVMAGEAQPPEVHALAMAVNQRLGGLGTTVTLFDPGDDE…
>SreA_Sulfolobus_solfataricus_WP_010923481
MNYDSNIMVENKGLRLNRRDFLKASAAAGLVMGLGYFASKYNFNIFVTRDAVNDEELQPGWQYSYVPSICAFCSSTCDILVETEYINGYMRALEIDGNPLSPLNEGKVCPRGRAGIFRTYNVDRLKTPLIRTGPKGTWSFREATWEETINYIMQNIKQLNPQPYEFLLIGGGIPCANYKPYFIPFTLGTQIPNINGTPMQTCLFSDQVPIGFVIGGFDLHATDMMDDMTYSSLIVAWGTSGIPAGIFVNRAIRYAKGIENGAYVIAIDPRMSEAASKANLWIPAKPGSDLYIAMAIINYLIQNNYYDDEFVRYYTNAPFLAYKENDVVKLLEEDYDDGTVKAYYVYDEISGQIIEVPPFTNTNKYDVNGNFIKPALNAPQGLTYNGKQVQTVFQFLAQK…
>ArrA_Halarsenatibacter_silvermanii_ACF74513
MSRNKTSGISRREFLKVMGSTGAALGLGLSATSGNKVLAEEDPYEVLPEGEHKSGEWVPTGCAGCTSWCSLEANVVDGRVIKIRGNSRSKVNGESSCPRSHLSLQQVYDPDRIKRPMKRTNPEKGRDVDPEFVPISWEEAFEEIADKIIELRENGESHKFVLWRGRYTRLRDILYGILPEFVGSPNKISHSSICAEAEKFGPYYTEGYWAYRDYDLQNSDYILIWGTDPIQSNRQVSLYSREWGNILEGARIATVDPRFSRTAAKSNEWLPVKPGEDGALALAMAHVILTEGLWHKEFVGDFVDGENKFTAGEEVDEDEFEENYTHGVVKWWNEELKDRTPEWAADKTGIPAEQIVRVAAEFGEAAPHACVFMGGGGVMQTRGGYNSMAIHGLNGLVGS…
>AioA_Thermus_thermophilus_HB8_BAD71923
MALIPRRDRLPIPPKNAKVYNQVCQYCTVGCGYKVYVWPVGEEGGVKPEQNAFGLDLSTPQPPLAGQSYTETMHAVTVGRDGRQYNVVIVPAKDSPINRGNYSIRGGTNALTVWSLDRGTQDRLTYPLLRVGDQFQAITWQDALTLMGLLIKGIRDRDGNDDNIAVKCFDHGGSGQGFEDNYAAGKLFFAALSVKHIAIHNRPAYNSEVWGSRERGVHELNYTYEDARLADTIVLWGANSYETATVFYVEHMLPNIQGATVAEKQQAFDPGEPAEPGYLIVIDPRKTSSYTVAAQVAPDRVMLLRPNLGTDYILANAIARAVWEKGYYDMAYLQARTDMTLFEEYKAKSLKLSVPYDEFMAQAERITGVSRAEIEKAADWIAKPKAGRFKRRTLTIYEK…
>FdhA_Desulfovibrio_gigas_Q934F5
MLIKRRAFLKLTAAGATLSAFGGLGVDLAPAKAQAATMALKTVDAKQTTSVCCYCSVGCGLIVHTDKKTNRAINVEGDPDHPINEGSLCAKGASTWQLAENERRPANPLYRAPGSDQWEEKSWDWMLDTIAERVAKTREATFVTKNAKGQVVNRCDGIASVGSAAMDNEECWIYQAWLRSLGLFYIEHQARIXHSATVAALAESYGRGAMTNHWIDLKNSDVILMMGSNPAENHPISFKWVMRAKDKGATLIHVDPRYTRTSTKCDLYAPLRSGSDIAFLNGMTKYILEKELYFKDYVVNYTNASFIVGEGFAFEEGLFAGYNKETRKYDKSKWGFERDENGNPKRDETLKHPRCVFQIMKKHYERYDLDKISAICGTPKELILKVYDAYCATGKPDKA…
>PcrA_Dechloromonas_aromatica_YP_285785
MVQMTRRGFLLASGATLLGSSLSFRTLAAAADLSGAFEYSGWENFHRAQWSWDKKTRGAHLINCTGACPHFVYSKEGVVIREEQSKDIAPMTGIPEYNPRGCNKGECAHDYMYGPHRLKYPLIRVGERGEGKWRRASWDEALDMIADKVVDTIKNHAPDCISVYSPVPAVAPVSFSAGHRFAHYIGAHTHTFFDWYGDHPTGQTQTCGVQGDTAETADWFNSKYIILWGANPTQTRIPDAHFLSEAQLNGTKIVSIAPDFNSSAIKVDKWIHPQPGTDGALALSMAHVIIKEKLYDAHNLKEQTDLSYLVRSDTKRFLREADVVAGGSKDKFYLWDVRTGKPVIPKGCWGDQPEQKAPPVAFMGRNTNTFPKGYIDLGDIDPALEGKFKIQLLDGKSIE…
>QrcB_Desulfovibrio_magneticus_YP_002953179
MGLDRRAFLGLVAGGTVGAMFTPIPWKLIDDASIWTQNWPWIPRVPKGQVDYVATTSKLCPAGEGLKIMRVAGNPILAGGNPSHPLSCGGVSALARSEVYMLYSPARIKSPMKRNGKTFAPITWEQALVEMAEKLGAAKGAVASISGDNTGTINEVLTALTAKLGSAGSFMMPSEATTAAKAMKLMGAQGQAGYDFENADTVLVLGADIFETWGTSSRNRKAFGANRPAGAKPANTYVYVGPSRNNTAAVCDQWVPAAAADLGVVALGIAWHLLKAGATSNAPGFDTFKAVVNGGFGPEDVKRATGVAPETLAAIAKALASAKAPLVVTGSPFGQGLGAAPVIAGMSLNMLLGRINKPGGVYMLPELPSVVPGALTRAAMLDGDLPAFLKGVESGKTPA…
>PsrA_Acidiphilium_cryptum_JF-5_YP_001233491
MQRRDFIRMSSAVASAALLGPTLAGCSRPAEWQRMMTEAPATETPTVCNICFWACAAKVHTRGERLWKITGNPEDAHCEGRLCTRGTGGVGAYYDPNRLVRPLVRMGKGADQRFEVASWDNALGLVAERMEKIAREHGPDRLAALVHGPGAAHFSHLVRAFGSDSIAEPAFAQCRGPRDTGFFLTFGQGFGSPEQTDMAKARCIVLIGTHIGENLHNSQVRTFTDGIRNDATIIVVDPRFSVAAGKANHWLPIRPGTDIALLLAWMNVILAERRYDAGYVARNTVGLEALCAHVAPFTPEWAYGETGIEPALIRETARLMAAAAPATVVHPGRHSTWWGDDTQRARAMAILAGLLGIWGREGGYYLPESVALPAYPVPAYPVPKTSWREIALPVFPLAG…
>DorA_Rhodopseudomonas_palustris_BisB18_YP_531753
MSEAHSLSRRRFLSATSSLTALAAADMMLPGAVGRAFAAEAPKEILTGSHWGAFYAKVDNGRFVSLRPWEKDFHPNKALDGVQDVVYSSSRIRYPMVRRAYLENGIKADRDSRGNGDFVRVSWDKALDLVAGELKRLEEQEGPWSVYAGSYGWRSSGEIGNPQIMLTRLMNLNGGAVYSSSNYSKAALEGIMPYVVGSIDAAGPQTTYQSVIENTKTIVFWGADPFKTNQIAFALPDHEEYKWFEDMKKAGIKAIFINPINVEASKYLNAEWLAIRPHSDVALAIAICHVLLTENLYDKEFVANCTFGFDKFSDYLLGKGWDKVEKTPEWAAALTEIPADVIRRLAHQFVENRTMLVSGWSCQRQHHGEQWPWAFVTLASMIGQVGLPGGGFCQNYHLY…
>NasC_Bacillus_subtilis_P42434
MTERLLRYFRDKQQDVQSEKTYDTQCPFCSMQCKMQLVEQTIVTRKKYTAIGIDNPTTQGRLCIKGMNAHQHALNSSRITRPLLKKNGEFMPVSWEEALNHIKDQVTMIQTEHGHDAMAVYGSASITNEEAYLLGKFARVGLQTKYIDYNGRLCMSAAATAANQTFGADRGLTNPLSDIPHTRVIILAGTNIAECQPTIMPYFEKAKENGAYFIAIDPRETATTKIADLHLKIKPGTDAALANGLVKIIIDEQLINEDFIQSRTNGFEELKQHTDSLDLNDIAEQTSVSLVDIRKAAVKFAKETSGMLFTARGIEQQTDGTAAVKGFLNMVLITGKIGKPYSGYGAITGQGNGQGAREHGQKADQLPGYRSIENEEHRAHIAKVWGIHQDELPRKGVSA…
>DmsA_Actinobacillus_succinogenes_ZP_00732527
MNHLDLNSNTTRRRFIKTTGLTAFAASAGISIPFATKAGNQSITSTAGADEKVVWSACTVNCGSRCPLRMHVKDDQIIYVETDNTGSETYNLDHQVRACLRGRSMRRRVYNPDRLKYPMKRIGKRGEGKFKRISWDEALTEIAQSLQKNIAQYGNESIYLNYGTGTLGGTVTKSWPPGSTLIARLMNCIGGYLNHYGDYSTAQISVGLDYTYGGGWVLGNGMADIENTKLVVLFGNNPAETRMSGGGLTYCIQQAKAKSNAKLIVIDPRYTDTGVGKEDEWIPIRPGTDAALVSALAYVMITEELVDQPFLDKYCVGYDENTLPADAPQNGHYKAYILGQGEDGIAKTPEWAAKITGIPAERIIRLAREIGSTKPAYISQGWGPQRRSNGEIISRAIAM…
>FdhN_Anaeromyxobacter_dehalogenans_2CP-C_YP_466957
MAGLAPTFGRGAMTNSWVDIKNANLVLVMGGNPAEAHPCGFKWVVEAKAHNKAQLIVVDPRFTRTAAVADVFAQIRPGTDIAFLGGVIRHLLEKEAIQKQYVAAYTNASLIVKEGYGFQDGLFSGYDEAKHTYDKSTWSYETGPDGFAKSDPTLQDPRCVFQLMKKHYARYTPKMVADITGVPEATFTRICDAIATTSAPDRTMTALYALGWTQHSVGSQNIRSIAMIQLLLGNVGMAGGGVNALRGHSNIQGLTDLGLLSDLLPGYLTVPRDADPDVETYLAKRTPKPLRPGQMNYWQNYPKFYVSLMKAWYGKAATKENGWAYDYLPKLDKVYDILAVFDLMHQGKVNGYLCQGFNPLASIPNKPKLLESLSKLKYLVTIDPLVTETSNFWQNHGDL…
>FdhN_Wolinella_succinogenes_DSM_1740_NP_907333
MSEALSGRGNDRRKFLKMSALAGVAGVSQAVGSDQSKVLRPATKQELIEKYPVSKKVKTICTYCSVGCGIIAEVVDGVWVRQEVAQDHPISQGGHCCKGADMIDKARSETRLRYPIEKVGGKWRKTSWDSAMDKIAKQLQDLTQKYGPDSVMFIGGSKCSIEQSYYFRKFAAFFGTNNLDTIARICHAPTVAGVSNTLGYGGMTNHLADMMHSKAIFIIGGNPAVNHPVGMVHILRAKEAGAKIIVVDPHFSRTATKADHYVRLRNGTDVAFMYGMIRHIVKNGLEDKEFIRQRLFGYEEILKECEQYTPEVVEEVTGVPAQQLIEITEIFAKAKPASLIWGMGLTQHTTGTSNTRLAPILQMILGNIGKRGGGTNVLRGHDNVQGASDMGNLADSLPG…
>ArrA_Bacillus_selenitireducens_YP_003700672
MKLSRRGFLKASAATGLFAAGAASAKPALNAFSTKTEASQENKEQGEWIASVCQGCTAWCAVQVYRIDGRATKVRGNPNAKANHGHSCVRSHIGLQQVYDPDRVKQPMKRTNPNKGRDEDPEFVPISWEEAMDTIADKIIELRENNETHKFSVWRGRYTSNNGILYGNMPKIIGSPNNISHSSICAESEKFGRYYTERYWGYADYDHENALYEIFWGGDPIATNRQVPHTASIWGELSDRATLACVDPRFSTTAAKSDEWMPVIPGEDGAIASAIAHVILTEGVWYKPFVGDFKDGQNRFVEGRDVNEDDFEEIQTHGLVKWWNLELKDKTPEWAAERSGIDADQIYRVARGFANAAPKAISFSSPGSSMTIRGGYTAMTQAALNGLVGSADNLGGVIS…
>II_OP1_uncultured_candidate_division_UNIPROT_TREMBL_H5SSA4
MHLRRLSRRTFLKAAVATSAATAVLSHWPRSGRGIQEGATPAQERWVKSVCLQCPAACGIMVRVVKDSLGERAVKIEGNPNHPSNQGGICPKGHIGLQILYDPDRLQGPLRRVGPRGEGKWEPISWEEALQIVTERLKKLRERGEPHKLVIMSGRNRGQMGALIDRFLAAFGSPNHVGHSSICSDGAKLAHYLTQGFKHYAAYDWDNCNYLLSFGAGFIEAWRPTVRLLRAFGHMRRGRPIRAKIVQIETRFSVTAAKADEWLPINPGTDGALALAIAHVIVREGLYNKKFVEEHTFGFEDWEDEQGHFHQGFKTLIRQYTPAWAAPITGVPEETIVRIAREFATTPPQIAAGQRGAMMQTNGIYNYMAIHALNALVGSIDAPGGVLVQIDPPLTPWPP…
>TtrA_Haemophilus_somnus_gb_ABI25172
MNKQRRNLIKGALATTAATAFVAGYSPKVKEIAKGVIEGSSGQKTQDNINGNSLLPEYQVKEGNLLTNSQQVVCNTQCMGCWTLCGLRVRIDLEKNKVLRINGNPYHPLSSDHYLDYNQSIKQAELSVSGENGLQQRSTACARGAAFLDGINSPYRITQPLKRVGKRGEGKWKTISFEQLIDEVVNGGDLFGEGHVDGLKAIRDLQTPVNAQHPDFGAKVNQLMVTFAGPEGRQPLLKRFANNSFGTINFASHGSFCGLSYRAGSGAFMNDFANNSHAKPDWDHVEFILFMGTSPAQSGNPFKRQSRQLAKKRTEDNFEYVVIAPRLELTSTAAQDKNRWVPIIPGKDLSLALAMLRWIIENERYNEDYLSIPSEIAMQQANGVSFCNATHLFIADPNH…
>ClrA_Ideonella_dechloratans_P60068
MNSPDEHNGRRRFLQFSAAALASAAASPSLWAFSKIQPIEDPLKDYPYRDWEDLYRKEWTWDSVGVMTHSNGCVAGCAWNVFVKNGIPMREEQISKYPQLPGIPDMNPRGCQKGAVYCSWSKQPDHIKWPLKRVGERGERKWKRISWDEALTEIADKIIDTTVKRGPGNIYIPKRPFAVITNTAYTRMTKLLGAISPDATSMTGDLYTGIQTVRVPASTVSTFDDWFTSDLILMWHKNPIVTRIPDAHFLMEARYNGARLVNISADYNPSSIHSDLFVPVTSGTDSHLAAALVNVLIAGKHYKADYLKEQTALPFLVRTDNGKFLREKDFKADGSDQVFYVWDTKAGKAVLAPGSMGSKDKTLKLGTIDPALEGNFETHGIKVTTVFERLKAEITPYTP…
>NarG_Escherichia_coli_NP_415742
SKFLDRFRYFKQKGETFADGHGQLLNTNRDWEDGYRQRWQHDKIVRSTHGVNCTGSCSWKIYVKNGLVTWETQQTDYPRTRPDLPNHEPRGCPRGASYSWYLYSANRLKYPMMRKRLMKMWREAKALHSDPVEAWASIIEDADKAKSFKQARGRGGFVRSSWQEVNELIAASNVYTIKNYGPDRVAGFSPIPAMSMVSYASGARYLSLIGGTCLSFYDWYCDLPPASPQTWGEQTDVPESADWYNSSYIIAWGSNVPQTRTPDAHFFTEVRYKGTKTVAVTPDYAEIAKLCDLWLAPKQGTDAAMALAMGHVMLREFHLDNPSQYFTDYVRRYTDMPMLVMLEERDGYYAAGRMLRAADLVDALGQENNPEWKTVAFNTNGEMVAPNGSIGFRWGEKGK…
>AioA_Alcaligenes_faecalis_AioA_Alcaligenes_faecalis_Q7SIF4
GCPNDRITLPPANAQRTNMTCHFCIVGCGYHVYKWPELEEGGRAPEQNALGLDFRKQLPPLAVTLTPAMTNVVTEHDGARYDIMVVPDKACVVNSGLSSTRGGKMASYMYTPTGDGKERLSAPRLYAADEWVDTTWDHAMALYAGLIKKTLDKDGPQGVFFSCFDHGGAGGGFENTWGTGKLMFSAIQTPMVRIHNRPAYNSECHATREMGIGELNNAYEDAQLADVIWSIGNNPYESQTNYFLNHWLPNLQGATTSKKKERFPNENFPQARIIFVDPRETPSVAIARHVAGNDRVLHLAIEPGTDTALFNGLFTYVVEQGWIDKPFIEAHTKGFDDAVKTNRLSLDECSNITGVPVDMLKRAAEWSYKPKASGQAPRTMHAYEKGIIWGNDNYVIQSA…
>FdhN_Aquifex_aeolicus_VF5_NP_213709
MNYMDISRRGFLKLSVGSVGAGILGGLGFDLTPAYARVRDLKITKAKVTKSICPYCSVSCGILAYSLSDGAMNVKERIIHVEGNPDDPINRGTLCPKGATLRDFVNAPDRLTKPLYRPAGSTEWKEISWDEAIEKFARWVKDTRDRTFIHKDKAGRVVNRCDSIVWAVGSPLGNEEGWLMVKIGIALGLSARETQATIXHAPTVASLAPTFGRGAMTNNWVDISNSDLVFVMGGNPAENHPCGFKWAIKAREKRGAKIICIDPRFNRTAAVADIFVQIRPGTDIAFLGGLINYVLQNEKYQKEYVRLHTTGPFIVREDFGFKDGLFTGYDPKTRSYDTTTWDYEFDPATGYPKMDPEMKHPRCVLNILKEHYSRYTPEVVSQICGCSKEDFLRVAEEVA…
>DmsA_Salmonella_enterica_WP_000850266
MKTKIPDAVLAAEVSRRGLVKTTAIGGLAMASSAFTLPFTRIANAAEAISPTKTDEKVVWSACTVNCGSRCPLRMHVVDGEIKYVETDNTGNDDYDGLHQVRACLRGRSMRRRVYNPDRLKYPMKRVGARGEGKFERISWDEAYDIIATNMQRLIKEYGNESIYLNYGTGTLGGTLTRSWPPGKTLVARLMNCCGGYLNHYGDYSSAQIAAGLNYTYGGWADGNSPSDIENSKLVVLFGNNPGETRMSGGGVTYYLEQARQKSNARMIIIDPRYTDTGAGREDEWIPIRPGTDAALVNGLAYVLITENMVDQPFLDKYCVGYDEKTLPASAPKNGHYKAYILGQGKDGIAKTPEWAAQITGIPADRIIKLAREIGSAKPAYICQGWGPQRHANGEIATR…
>PcrA_Dechloromonas_agitata_AAO49008
MARLSRRDFLKASAATLLGNSLTFKTLAATMDLSGAFEYSGWENFHRNQWSWDKKTRGAHLINCTGACPHFVYTKDGVVIREEQSKDIPPMPNIPELNPRGCNKGECAHHYMYGPHRLKYPLIRVGERGEGKWRRATWEEALDLISDKIIDTIKNHSPDCISVYSPLPGTAPVSFSAGHRFAHYIGAHTHTFFDWYSDHPTGQTQTCGVQGDSAECSDWFNSKYIILWGANPTQTRIPDAHFLSEAQLNGAKVVSISPDFNSSTIKADRWIHPLPGTDGALALAMAHVIIKEKLYDAHNLKEQTDLPYLIRRDTKRFLREADVVAGGSKDKFYIWDSKTGKPVITKGSWGDQPEQKAPPVAFMGRNTHTFPKGYIALENLDPALEGKFQVKLQDGNTVE…
>ACTB1_Mariprofundus_ferrooxydans_ZP_01451016
MSENKSSSNWTRRSFIKAMGLGGAAGSALVLSGCGDTDIINEVDIEVRKEKVEPNVDPQDYVRPGIEMYYASTCRQCPAGCGVHARIREGRVLKLEGNPVSDVNHGRLCPMGQAGLQSHYNPDRLTKPMLRKGGKLVEISWDEAEDVLRKNLGRKNAKLAWLSGATSGHHRALVDAYLAAAGAKNHFVFDTLPPAVGHAANQEMFGSYMPRLDFDKARLIVSFGADFLGTWMSPVQFSTQYAEFRNAPRGTLVQIEPKMTLTGANADRWIPARPGTEGHLALALASLLVQKSEYADRVPADVVASLKDVNVDEVAKLCDIPVERIHHLHHLMTDRSPSLVLSGASAEGVQHGFETARAILMLNVLLGNVGETILPRSEDPFPALAPRMGGWSEVKAMVD…
>NarB_Synechococcus_elongatus_P39458
MFDLSKFLPVITPLMIDTAKTLCPYCGVGCGLEAVPPAQPGRATVRDREGTPIWQIRGDRQHPSSQGMVCVKGATVAESVSKSRLKYPMFRASLDDPFTEISWDEALDRLCDRIQQTQADYGKDGICFYGSGQFQTEDYYIAQKLVKGCLGTNNFDTNSRLCMSSAVSAYSLCLGSDGPPACYEDLDLADCLLIVGSNTAECHPILFNRYRKRHKQGGTNLIVVDPRCTPTAEVADLHLALKPGSDVALLNGLGWLLYQMGYVKKDFIANQTEGFEDWLAIIEDYPPQRTAELTGLAVAELVRAADLIASAQRWLSLWSMGVNQSIQGTAKATSLINLHLLTRQIGLPGCGPFSLTGQPNAMGGRETGGLAHLLPGYRKVIDPQHRADVETIWGLPMGS…
>ACTB1_Geobacter_uraniireducens_Rf4_YP_001231524
MKRRTFLQLSGMTAAGTVLSGCQSGNEKLIPYLVPPDEGVTPGKADYYASSCRFCPAGCGILVRVSEGRAKKIEGNPAHPVNRGKLCAMGQAVLQELYHPDRVPQPLKRSGPRGSGAFTRISWEESLELLAGQLRALQREKATDRLALVTPQLNGTLVELTTRFMRVFGSPHHLSFDLLGPDWLRTATRRSFGQPGLPWYDVAETRYLLSFGADFVEHHLSPVQYGYAFGRMRQGRDTVRGHFTYVGGRMSLTGASADRWMPARPGSEGALALGMARLILAESLSDAGSLAVNGLQTEKLLRRLEAYDLPRVAEQTGLPQRIIAEVAREFATTRPALAMAGETVAFQSNGPDAVRAVQMLNLLVGNLNRPGGVYPDGGSRVGPENSFTELLSLVAAMRD…
>QrcB_Syntrophobacter_fumaroxidans_YP_844744
MKVGRRAVLQFMAGAVGGTLLSPLPWKLTDDAAIWSQNWFWRPSPARGEITRKPTVCALCEGGCGVQARLVDGKRAILLEGNPNHPVNQGGICALGAAGLQFLYAPYRIAQPLKQTKRRGDPTGFQPIAWNEAVGELAKKLGQMRADGKPNGLAGITRRRCSSMDALLNQFFAAYGSPNLFKMPAHADSLKLAGAVTTGREAPFGCNIEDAPYILSFGAGLVEGWGSPGRMQAAFRRWRQGGKSAAKIVQVDSRCSTTAAMADRWIAVPPGTEAALALGIAHLMVKDKLYDAEFMADRVFGFEDWTDSQGKNHKGFKFLVQTDAYTPEAISKLTGVDPAKIRELAKEFGTQKGAVAVWGQPQGSVPKDMYNELSFLALNALKGNIKAGGAIGLAPEVPL…
>PsrA_Sulfurospirillum_barnesii_WP_014768488
MTQMLSRRSFLKLSSTAAAVAGFSSIPGTLGAMDDIKKQYKGNTKFTPSICEMCTSSCTIEARVEDGKGMFIRGNPKDKSRGGKVCARGSAGFNQLYDPQRLVKPIMRVGERGEGKWKEVSWDEAYTFIAKKLEEIKQKHGAHTVAFTARSGWTKTWFHHLAQAYGSHNLFGHEATCPLAYGMAGQDVFSASSVGRDFAKAKYIINMGHNVFEGIVISYARQYMDALSHGAKVVTLEPRLSAMAAKSSEWHAIKPGHDLPFVLAFMHVLINENLYDKKFVEKYCEGFDELKASIEPYTPEKMAVECDIPADTIKRLAREFAKAAPKAIFDYGHRVTFTPQELELRRAMMMVNALVGAVERDGGYYLGKNADFYNQFIGEGEPKAPKLKKPKTPAYPKVD…
>FdhN_Pyrobaculum_aerophilum_str._IM2_NP_560168
MTAVTRRGFLKLAALATSALSIGAEAQVPFKATKATWEIGEIGGKLDLPKATVTPVICPYCSVGCSIDLYVSGGRIVWSRGSADSPINWGALCPKGKAAFQLVENDLRVTKPLIRTGPKPPPEEILAAKSWDELIAVVRKYPPMWREATWDEALQLVANRLARILNEWRASTGSPKQKDGYYYVGRNVPIQIIGSSILVNEEAYLSKKLATYLGTSNMDSQYRKCHSSTVSSLAVTYGWGAETASIEDVALADVVLFWSSPAEAHPLSFAYFLKGKRERGTIFITFDPRYSRTAAASDLWVPFRPGTDTAILLYILHYAFFERNPPIDQLDEFQRLRSRWNITDDDLADLKELLKEYDADTVSNISGVPKDLLRTVASIYVENSGVVTNHEKHGIIQWA…
>GB_GCA_002011035.1~gnl|ACE|IKDALMAK_1_542
MGLKRRDFVKISLALGAFTALGSMLPLGAGYPLGTRAEEAELPLEEWIPTTCWIGKQDCGILARRVGGRIVKLEGNPAHPLNRGTLCPKGQAQIISLYDPYRVKAPLKRVNEKGVPGKWVEISWEEALSLAGEKIKEARAKDKRLLVWQKGRSKAKKFYDAAFVKTSGATKLHHGAFCSDAGYRAAEYTVGFHGVLHPDFRHCRYLLSWGWNLTNAGGNKFCWITWPQQFLDARERGMKVVTVDPRLRGMGPHTDEWLPIKPNTDLAFFLAVAHVLISKGYVDEEYLVRHTNAPFLVKDDGYFLRVDGKEQVWDTATNSPKPHDVEGIKPALEGEFTVQGVKVKTAFQAFKEHVADYTPEWAAEVCDLPAERIRRVAEELGENAMIGSTVVLEGVEIPY…
>PsrA_Pyrobaculum_aerophilum_str._IM2_NP_560307
MTNLSRREFGKLVVTTALVSSSVAALKPLFEAKSAQVTQTGVEAVPITCAACGAACGLFFVRNGQRMYLLPNPKHPQPGMCFRPASALQLWNHPLRLKKPLKRVGERGEGKFQEVDWETALNEIAQRLREIVQRYGPESVAFTRHDHMSWILPFIASVIGTPNIISHEGTCHAASTAVRKFVLGASGPSSVDPDYENANYILLIGRNLDAAMGHIRRLTVAREKGVKVVVVDPRAPNLAYSSVEWIPINPGTDAAFVLSLIYVIISEGLYDAAFLKKYTNAPFLIKPDGQPLTQKDLGQEGTAYLVYDNAAKSLAPHDKAQDPALDYEGEVQTPAGVIKVKTAFRLLAERAAKYTPENAEKITGIPADTIRRIAREFATSRGVAEDGWYTAKNGNDFDA…
>PsrA_PhsA_Thermosinus_carboxydivorans_ZP_01667237
MKKFSRRTFLKLSGAATAALAAAPTLPRMASLAANIQLEGSAEFKASYCEMCTSRCPIQAKVVDGKTVLINGNPEWAATGGTVCARGGSGFSQLYDPQRLKKPLIRTGERGEGKWKEVSYEEAYAYIAEKMQDIKARYGPEAMAFACRKGPHMGYLYTLAKAYGSPNTFNHESTCPMAKTVALEATFGTAALGIDYANVKYLVTFGRNFFEGIHVAQTRGVMTAVSKGAKLVSFDPRFSLTSAKAHEWFAIRPGTDLAVVLAINHVLIRDGLYDRDFIDKYTEGFEAVKASLTACTPAWAEQESGVRAADIERIARELAAARPRAVVEFGWRTTSTPEEFELRRAIIITNLLLGNLEVPGGTFFVKSANFINSLVGKPVIQPIAGPKLPPFPQPGRPRI…
>ArrA_delta_proteobacterium_MLMS-1_WP_007292497
MIKTTRRNVLKASAVAAGAAAIGGTLPSLKALAVDHLYPDSYEDGGRWVGTVCQGCTSWCSAQIYVLNGRGIRVRGNVNAKTSVGNLCPRGQMVLEQIYDPDRLKTPMKRTNPRKGRNEDPGFVPITWDEAADIVADKIMELRRSGETNKYALFRGRYSHMNSMFYSDMTRIIGSPNNISHSSICAEAEKMGSYYTERNWGYRDFDLLNTRYLLSWGCDPVSSNRQVPVAIHAMGRIQEKGKIACIDPRFSTTAAKADDWLPVIPGTDGALGMAMAHVILTEGLWYKPFVGDFVDGENRFVTGRSVNEATFQEKETNGLVKWWNIDLKDRTPEWAEQECGIPREQIIKIAREMAEAAPRVCIWNGPTMWPNGTYASFVIQALSGLVGAPDSFGGHSGAS…
>TMAO_E_coli_CAA52095
MNNNDLFQASRRRFLAQLGGLTVAGMLGPSLLTPRRATAAQAATDAVISKEGILTGSHWGAIRATVKDGRFVAAKPFELDKYPSKMIAGLPDHVHNAARIRYPMVRVDWLRKRHLSDTSQRGDNRFVRVSWDEALDMFYEELERVQKTHGPSALLTASGWQSTGMFHNASGMRAKRIALHGNSVGTGGDYSTGAAQVILPRVVGSMEVYEQQTSWPLVLQNSKTIVLWGSDLLKNQQANWWCPDHDVYEYYAQLKRKSAAGEIEVISIDPVVTSTHEYLGGEHVKHIAVNPQTDVPLQLALAHTLYSENLYDKNFLANYCVGFEEFLPYLLGEKDGQPKDAAWAEKLSGIDAETIRGLARQMAANRTQIIAGWCVQRMQHGEQWAWMIVVLAAMLGQIG…
>ASW-4_00352
MNNVVNGIKTTRRSFMKGAVTLGAAATLGGYAGLTKYSPVNLFETALAAPAGEEKLVKTICPHCSVGCGTLGRVVDGVFVGQEAWTDNPLNLGGMCCKGATIKDIVVSEKRLKYPMEKSGGAWKRITWDEAINKITGKMNEIREKYGPDSVMFLGSAKTSLHEVYLQRKFAAFWGTNNVDHQARICHSTTVAGLLNTWGHGAQTDNYNDLRHSKCLFFIGSNAAEAHPVAMQHALIAKERGAKIVVADPRFTRTASKADLYIRFRPGTDIPFILSICNVIVNNKWHDKAFIEARTHGFDEFWEVCKDYTPEMAEDITWVPADKVRELARIFKDNGPMAILWSMGGTQHSIGSQNIRSYAILQLLLGYIGKSGGGCAALRGHDNVQGSTDMGCLAHYLPG…
>ArxA_Alkalilimnicola_ehrlichii_MLHE-1_YP_743256
MNVLQNKLNRRRFLQASGAAGAAGVAGLNAIPGISTLEASPGTRARATSDTVVTKSVCQQCSTRCGLDVYTTNGRVHAIYGNPDAPLSNGKLCPKGHLGPYILYDADRFKGPMKRTNPKKGRNEDPGFVPISWDEALDTVAARLTALRERNESHRFVVAYGRGWGPADAGLFGTWGRLYGSSSIGIGHSSICADGSKKVKRAMDGNDSYNSYDYENCNCLLIFGAGFLESFRPYNANMQMWGRMRSKGTRITMVDVRNSVTAAAADRKLIVSPGTDGAIALAIAHVILTEGLWDRPFVGDFTRSRLRFETGKPIDPDTFSENWVKDLPAWWNTTLKDATPAWAEGITGVPAEKIVATAKEFGSTRPAIAVFERGPTAHTNGAYNGMAIHALNALVGSMF…

## Sheet: C.) Aa seq. NiFe
>Desulfurobacterium_thermolithotrophum_NiFe_Group_3a_WP_013638061.1
MRKIIKLEGIPLTEGHSGLYLDVVNGIVKKGYYYALVPIRGFETLLLDKEAVIAPVITSRVCGLCQITHSIASARAVESAAGIDVPLEAELLREVLGLAVRIYNNLLHQIVISEDIFPKREERFAFIRKVQRIRKFTGEVLESIGGEIIHAPNIKVGGISEPLEDFVREKILASCQEVKPLLKQVFEEFKENIDKFWQKENLEEDFGKHDLPFFATDKFYGKSIDKSKIEFKYPQELFHTSLKREITNIFPYVDGKIVETGPRARKVLFDNYKPIGGVKELHILRALESVEAIERIEEILSSRSFEVEMWNRTFPTSDGEIPGVGVHEAPRGTNIHIVKLDKRGRIVYYKIIVPTEFNFMVISKALEGIPVSKVEIVVRAYDPCTVCAAH
>Methanobacterium_lacus_NiFe_Group_3a_WP_013643821.1
MSEKIVISPTSRQEGHAELVMDVDDEGIVTKGRYFSITPVRGLEKIVTGKVPETAPVIVQRICGVCPIPHTLASVEAIDDSLGIEIPKAARQLREMTLAAHTVNSHAIHHFLIATDFVPENLMATAINSVSEIRKTVQYVVDMVAGEGIHPADVRIGGMASNISETARKRLYARTKALIPKIDAHVDLMIGLIADKDLPDGLGVVNVPTLATHPLYGDRTKFDLDRFTEIMPETWYDDPEVGKRACSTIPLYDGRNVEVGPRARAAVFGSYNEKGVVAQHVARAMEMKTNVSKIVDLLAELDTSAPVMADYDVTGTNKLGIGAIEGPRGMDVHMAQIADGKTQFYSCLVPTTWNIPTMGPATEGFHHEFGPHVIRAYDPCLSCATHVIVVDDDDRSVIK…
>Pelobacter_seleniigenes_NiFe_Group_3b_WP_029912396.1
MSRNVALNVEFLTRIEGHGHIVVDVVDGVLRKAELKIVEAPRFFEAMLQGRSIFEAQHITSRICGICACSHSLASIQAAEEAIGYVPSTQTVKLRKLLLHVENLDSHLLHIYFLAAPDLLGVQSLMGLMTDHSGVVRRALRMKKACNDICDTLVGRHVHPISAVVGGFTKLPQKRELENIRAILQELIDELDPTVDLIAALTFPDFIRETEYVALCSDDGEYPLLTGDAGSTDGVRRAKEDYRTITNEFLVSHSSAKHARLSRGSYSVGALARFNLNFDKLHPLARTVADKIGLTAPCYNPFLNTAAQLVECAHCAAEALRIVEELIDNGVDQSERVIVGVNENCSIPVRAGSGVGAVEAPRGLLFHHYQVDDRGIIRQANCVIPTGQNLQNIEDDMRK…
>U_74317~gnl|ACE|JFBDCALE_3_43
MSRDININVDYLTRVEGHGNIVVNVKEGRLETCRLDIVEAPRFFEGLLRGRSIFEAQHITSRICGICACAHSLASIQASEDALSITPSEQTVKLRKLLLHFETLDSHLLHIYLLASPDLLGVKSFIPLIDTHNQVVRRALRLKKTCNDMCSILAGRHVHPITATIGGFTKLPGKKDLDAILNMLEGMRPDIEATVEFVSTMRFPEFERDTEYVALVSDDNEYPLLTGDLGSTDGVRKGKREYRDVTNEFVVPHSSAKHTRLSRESYAVGSLARLNLSYDKLHPEAKEIASALGLKPKCINPYMNTAAQLVESVHCLEDAISTVEDLKNMGIDYDEEIVVGLNEQSRIPVKAGSGVGAVEAPRGTLYHNYEIDERGIIQHANCIIPTNQNLNNIERDMEK…
>Solibacter_usitatus_NiFe_Group_1h/5_WP_011688202.1
MATVSQPGSEVRNRERRLVEMSWDPITRIVGSLGIYTKIDFANREVAECHSTSSIFRGYSIFMKGKDPRDAHFITSRICGICGDNHATCATYAQNMAFGIRPPDMAEWIVNLGEAAEYMFDHNIFQDNLVGVDFCEQMVKETNPGVLDKAERSDCPHAEQHGYRKIADIMRALNPFTGEFYREALQMSRMTREMFCLMEGRHVHPSTLYPGGVGTVPTVQLFTDYLVRLMKYVEFMKRVVPLHDDLFDFFYEALPGYEKVGQRRVLLGCWGSWNNPEVCDYTYKNMNAWGNAMYVTPGVVVDGKLVTTNLVDINLGIRILLGSSFYDDWQQGETFVKQDPLGNPVDQRHPWNQTTTPRPQKRNFDQRYTWVMSPRWHHPHTGDDLALDTGGGPLARLWA…
>GB_GCA_001771365.1~gnl|ACE|COFBEEDC_46_35
MIIVSKRNVMVNVEYLTRVEGHGNIVVNVKEGKLETCQLQIVEAPRFFEGMLQGRSIFEAQHITSRICGICACGHTLASIQAAEDAIGFIPSEQTIKLRKLLLHLENLDSHILHIYLLVAPDLLGVKSFVPLINSHNTVVRRALRMKKTCNDVCDVLVGRHVHPISSIVGGFTKLPTEKALDDMLHLLNGLKPDMDATVGLAATLKFPAFARDTEYVALVSDNNEYPMLMGDVGSTDGIRKNKKEYKVLTNEFVVPHSSAKHCKLSRDSFAVGALARFNLNADKLHPKAKAAAQAIGLKPKCINPYLNTAAQLIECIHSLEDSIAIIETLKQTGINHDEAIVVGLNENKMIPVKAGSGVGAVEVPRGILYHNYEVDDKGIIAKANCIIPTGQNINNMEH…
>Pelobacter_seleniigenes_NiFe_Group_3b_WP_029915222.1
MKLEIKQLTRIEGHANLVIDLEKGELQECRLEIVETPRFFESFLIGQHYTDVAPIVARICGICSNSHTLVALAATEQALGISVTNQTLALRRLLAYGEILQSHLLQLVFMALPDYLGVSSLMALAQSHRELVSRALRLKKLANDLCMTIGGRAIHPVTPCIGGFSRLPEPDELQGLRKRLVAILPDLENLVDLFADFAVPEFSRPTEYLCLKDDNKYPLLSGRLYSSAGISGEVGEYASLIEEYLMPHSTAKFARALANSYTVGPLARYKNTARELSPMAQKVAAALKLTPEVVNPFAAMPVRLVEVVNCFESAIHLIDRLLLEGLQHDPPAAPQGFGEGVAAIEAPRGTLLHHYRYNDAGRVVMANCLIPTAQNLANIENDLKALVPLLLDLPRAELA…
>Methanocella_conradii_NiFe_Group_1a_WP_014405075.1
MRITLDPLTRLSSGLRISVELKDGFVVSAGCSGMVYRGLEQMLLNKSPMDAPYFTQRICGMCSSFHATASASAIESACEATGTVPKDALVIRNVLNGFGWLKSHLEHLYLGFMPDLADPMYRDILNSSDLGNLLWKELKNRYASPGGEACSDALRCIRSISRAEGILGGRSPGSPVIVPGGVTSRPTRGDIYVLKDCVEDIKAIVQKRLLGALSIEEWLESTHDNGGEHAFKYLESLSRDDLSEEKGWGDLPLFMMFCSRMLAKDTLSLPAYIGLDELGGYPLDDQLIGFLSYGSFYQVRDGYAPVEDSQAGSFVLPAGFTPGGLQNINSAADRLDPGLIVEHVYASFYEDGEGRTSEAPMDEETVTVEKADAIGYDGIKYSFIKAPRYGRVPCETGPL…
>Methanosalsum_zhilinae_NiFe_Group_1a_WP_013898215.1
MVRVTIDPLTRIGGGVRLDTEVSEQGTITTARVSNMDFRGFERIFQYEDPRDAALLSQRICGACPVAHSIASSSALDDLFGVAESVPKDALVMRNILQAMETVANNALHTYIMWTPDLLNPSYRDILTEFSNTGVVMWKELLKRFAPINYSFRGVTVEPGRTYLDILSLNRSLHEAGGILGGKMPHQVVNYPGGLTAKPEQSKVNKVSSIIADVNKFFNTHTTSMTFQEWLDNTYRAPSSSKAISFFLEHLEQLTEKFHSSSNSTDYRGWGDLELYSVFCSELIGEQILGNPVSFRLDKIGGYSDLSQINFLSYGGYYNVDHEGYDPENPQKDRFQNAGIVKGTLSNEKFDVNKIGENVSHSFYKDDDENYRNPFRGVTEPYSDPDTIDYNDFSKKEYT…
>RS_GCF_000979975.1~gnl|ACE|KNJOKMFC_27_13
MVNVTVDPLTRIEGHLRLSTEVNAEGVITDAQSSCLMFRGFERILQNQDPRDAALLVQRICGVCPTSHSLTAANALDQLFGVADTIPKDALVARNINQALNFIASHATHIYILWGPDLANPAYRDVLTPLGETGNAVWKEMVGRFAPISYKIDGESVPVGSSYLAAIPEKKRLQEAIAVIGGKMPHQVTSYPGGYTYKPNVADIGKLSSYYLQVMDFVSNYTLKVPFETWIENTYNASSPQKAVSFVVEHLKGLVEKSVASNDFSREAGWGDAEFYAAFGSELVGETLLGLPASLKHDKIGGYSDPSKIAFLSYGGFYKPENGDGYDPNSPAGDRFLTSGVVTGSLEYQNFDASKITESVAHAFYDDTADLHPSKGETNPFTDPEAIRFDQGSESRYTW…
>ASW-5_00484
MRIFLNVEEGMVKDAKCSSTLFRGFERVLVNQEPRRAACFTTRICGFCPIPHAMAGARALDQIYGVDETIPEDAILARNIIHALDFISNHLTHLYLLWLPDLVNPAYIEALNPDLRDEFIARFTPPMYRINAKHIPIGKSYIQALHTRKLAKEAILELTGKEVVPIAGGLEIQPASENIRALSQKHSKIMHSLSAMLGAAYKEWIENTYLAGPENAARYLVDYATAKKDFSEMGDFELFTAFGSEIIGNSTGHENLMLDKCGCHDSGFLSFGAFPESGRLRFRQGFMSTELERSSIDTNKITENCTASFYYDDEHHPFDGKTEPLPAEEIVYGSKYTWVKAPRYKGSVCEVGSLARLLVAGEPLITGLAGMFGKKNLPAANVYMRIIARIQEMLVAGYL…
>Thermocrinis_albus_NiFe_Group_1e_WP_012992451.1
MKRLVIDPVTRIEGHLRIEAEIKDGVVQKAYSSGTMVRGIEIILRGRDPREAWALAQRICGVCTTVHAIASVRAVEDALQWKIPQNASLIRKLMIGTLFVHDHVVHFYHLHSLDWVNPVEALKADPQTTSQLAKSISSYEKASPAYFAEVQKKLKQQVERKQLGIFSRGYWDHPQYKLPPEVNLLLIAHYLDALNWQTKIVQVHTIFGGKNPHPNFVVGGMPSPINPDSDSAINMEKLNRVASLVKEMQSFVEEVYLPDLLLLAKYYRDWFFIGEGLGNFLVMGEPMWDIHRDNVWFIPPGFVRGRNLKDVEDVDIMEIKESIAHSWYTYTSGDNSSLHPWEGETNLKYTGPKPPYDLLNVDGKYSWLKAPRYKGYSVEVGPLARVLILMARDMYGIGE…
>Allochromatium_vinosum_NiFe_Group_3b_WP_012970030.1
MTTLKVDVHHVTRVEGHGNIVVDVQNGVLKQCDLQIVETPRFFEAMLRGRPYLDASHLTSRICGICAVGHATASLRATEQALGVTPSPQTTLLRKLNFHGEILDSHILHIYMLVAPDYLGVGSVIPLAQSAPDVVLRALRMKQLAGDLCAAICGRHTHPISMTVGGFTHFPSLETLRELRARLVASRADCDATIELLAGLDFPRFERDTEYVALHKGEEYCFIDGVIDSSDGGRWDLEDYRLITNETIVPHSSAKHTRHQRDSYMVGALARFNINHDKLHPRARAAAEALGLAPKVINPYLIAAAQAVEVVHCTEDAILLIDQLLEMGIRHEEPAAPTRLTGEGVGAAEVPRGTLFHHYQIEDGAIVGANCVIPTGQNLANIELDMRALVPTILDRSQE…
>Sulfolobus_islandicus_NiFe_Group_1g_WP_014512387.1
MCLDKMSREECEKLGLLNDPPADQQNVKEVFWDPVSRVAGDLAFYVKVDLSNRKVLDARSTAALFRGYEVILKGRDPIDAPMISSRACGVCGGVHSVTSVMAIEMAAGVTPPPLAIAMRNMAGAAEMMYDHPLHMFLLAGPDYSASIVSKTEPSLFQAAKNALAEHRDVHGFTKIVDIMEALNPLKGQLYLEAIQITRIAREMFSLMLGRYPHPSTLVVGGVSTTVLPNLFTDYLVRMTKLFDWAKRMALIWEDIINFWYKERPEYESVGKNPTGNIISGGIYDDSELAESGDLYKYEKANMWGERRLVTPGVIKNGQLVTTNLVDINLGIEEFVKYSYYEEWKERILETDPLGNKLSEYHPWNKITIPKPGPLNWREKYTWDTAPRWRREVYETGGGP…
>MGW-1_02288
MATEIHIDPVTRIEGHLGVSVKVDGGKVIDAQLSGTMFRGFETILIGRDPRDAPVLVQRICGVCHQSHRIAGVRALEDAAKTRVTDGARKMRNLIEAVTTLFSHALWFYALGGPDYSDAVTKNGLKRLDPITGRGYMEAVANQRKLHEVLSILGAKVPHQMTYIHGGLTHEPSVEKIMQMKTRLLEVSDWVGKTEDLPAVLEDKLAGKPNDYSKGYVLNDVVDWAVYALSEKADTWGVGHQKYISYGVYDMADGSLFMPSGVWDGGKVIPMDEKKITEYVKYSWFTDDSGGVTRDSPVPKIAPDKAGAYSWAKTPRYGTMPVEGGPLARMVIAGLDPFDLRKNLGGGAEKASTFNRTIARMQEALVLRDKIVEWLGEIKPGEKTYTDFEVPNDALGVGL…
>Methanosarcina_barkeri_NiFe_Group_1a_WP_011306827.1
MVQVTVDPLTRIEGHYRINTEVNEEGVITDAQSNGLQLRGFERLLQHQDPRDASLLSQRICGVCPVSHGIAAANALDDLFGVAGEVPIDGLLMRNVHQALNFIASHAAHIYLLWGPDLANPAYRDILAKYGDVGNAVWKELQGRFAPLIYQLDGTSYPAGSSYLGSIVEFRRLHEAISLIASKMPHPVLQHVGGVVYSPTVADIGQILSYITKTMEFVEAFTLGVSPDIWIENTYRASSPQKAANFVLNHLQELLNKSLDNKDFSHSAGWGDVPLFAAFGSELIGEKLLGLPISMKMDLAGTYKDPGKIGFLSYGVFFKPENGNGYDPTSPADSRVISSGYMNGYFKLEKFDYKKISESINHSFYIDDVKDRPPWNGVTVPEGNPENIDYTKGSKSRYS…
>U_74317~gnl|ACE|JFBDCALE_56_79
MTGNSNNTDSRDIKVDIHYLTRVEGHGNIVVDVKEGKLTRCEFQVIESPRFFESMLVDRCIWEAQHLTSRICGICACAHSLASIKAAEDALGIKPSEEVISLRKLLLHTEMMDSHILHVYFLVVPDLLGVKSVMQLIKTHKPLVEMALRMKRMSDYAGEVLAGRHIHPISYVIGGLTQMPSKKGLEKLYKLMLEARRDGDETVKIIKALKFPEFNRPTQYMSLTSEEEYAFYDGDLIINGGRRTKIRDYKKLLTEKVLDYSTAKISTIDNKPYTVGAISRFNNNYDKLNKKAKEVAKELGLKPPCHNPYLNTAIQLVEWVHCLEESIKMMEKILKNGLKEEKIVVASWPKRSQINTLKFMPDTGTGCVEAPRGSLFHQYSIDDTAHITAADCVIPTNQN…
>Adlercreutzia_equolifaciens_NiFe_Group_3b_WP_022739737.1
MAATEISVDHIARVEGHGDIRLVIEDGRVVTCEMAVVEPARLFESMVRGRSFEEVPYIASRVCGICSSSHVVTDLRAIEQVFGVEVADRTEALRELLLYGSYLQNHGTHLFVFAAPDFLGHKSVFPLAEGNPELFERALGLKALGNELCTLVGGRSIHPITAVVGGFTHEISADEYLRLAEAMDATREFALASVDLFRDFDTVDVQTEGDLLAMVAPGAYPVCTSDTLRFVRAGYDFSAQDVEEEIEEYPVGHSAAFLARARRTGRPYMTAALARVNASWDALSKDARYAAAKAGLRPPEYNPFANNIAQAVELVDALDRCAALCRRLAADEFEGSSEPVPFTVRAGRGVGFTEAPRGALFHILDINGEGRIERASIMTPTAQNIANLEADMRQLAEKM…
>Methanosarcina_mazei_NiFe_Group_1a_WP_011034237.1
MVQVTVDPLSRIEGHYRINTEVDGNGVITDAQSNGTVFRGFERFLQNHDPRDAALMTMRICGVCPVCHSIAASNALDELFGVADQVPKDALVMRNIHQGMNFLASHAAHVYVLFGPDLANPAYHDILTQYGDTGNAVWDELSGRFMPLINHSNGTHYPAGSSYLGALREFRRLHEGISLVAGKMPHSVLQNVGGVVYSPTVADIQQLGVYLSQTLKFVESFTLGVPLETWLENTYRASSPERAVNFVVEHLQELVDNSLTNNDFSHSTGWGDAPLFAAFGSELVGETLLGLPVSLKLDRSGGYEDPNTIGFLSYGVFFKPEQGDGYDPTSPAEDRVIPSGYMDGNLQPEKFDHTKISENITHAFYIDEEADRPPWNGLTVPEDDPDEIDYTRGSESRYS…
>GB_GCA_002010215.1~gnl|ACE|LHNHODBF_27_13
MVELVIDPVSRLEGHHGVKLEVEGGKVVKAKALATMFRGFERIVIGRDPRDAPILLQRICGVCHNDHRLVSLMAIENAAGVKIPEAGLLLRNIIASLQFVFDHPVWAYALTGPDYCDAIHKTGLVRFDPITGAGVKEAVAAQRRLHQAMAYIGGKVPHIMTPLPGGVSLEINGDIISKLVSIVEDVKKWAIGVGVGKTALEHTADIAGYIIDDVTSKLNAGKPVEPPKDPEIGRGLYDLVSLILVMANMGLKDMGERDPVMLAYGFLEDYDGNRYFPPGFFNGEKFEKFDEKNISEDVTHSFYVDDAGGSYVGDEDTRKLKPAYGKVGAYTWAKAPRYKGVPAEVGPLPRMVAKGFRDGWELGDPLNLRKDLAGGRTASNALARNIARIQEELLLIDYL…
>Methanosarcina_mazei_NiFe_Group_1a_WP_011034107.1
MVNVTVDPLTRIEGHQRISTEVDANGVITDAQSSSLIFRGFERILQHQDPRDAAFLTQRICGVCPLSHGLTATNALDELYGVAEHVPKDALVMRNIFQGLNMAASHATHIYVLWAPDLANPAYKKVLTPLGDTGNAVWDEMLGRFAPISYKMDGVPIPAGSSYLAAIPEKKRLQEMIALIAGRMPGPSALYPGGYTYPATVADITKLSTYYLQIMDFISAHTLRVPFDTWIENTYKASSPTKAVSFVTEHLTDLINKSTTSNDFSKEAGWGDTEFYAAFGSELVGEKLLGLPASLKHDTIGGYQDPSKICFVAYGGYYKPTDGYDPRSPAGDRIFTSGVVSGNLEYLKFDPDKITESTAHSFYQNSVNDLPPVKGETVPFTDPEKIVYTGGSDSQYSWD…
>Methylocella_silvestris_NiFe_Group_3d_WP_012591738.1
MSDAQAGPAPVSRGPRKIVIDPVTRVEGHGKVTIRLNEAGEVEQARFHIVEFRGFERFIQGRLYWEVPVIVQRLCGICPVSHHLGAGKAMDAIAGVDRLTPTAEKMRRLMHYGQVLQSNALNFFHLASPDLLLGFEAPVAQRNIIGVIEAFPEVGKWAIFIRKFGQQVIAATGGRRIHPRLCIPGGVNQNLTVENRDALRKDIDPIIQWCGEALELHKSFIRSHETLHETFASFPSSYMSLVGADGGMDLYDGALRAIDAGGKPIFDGVPPVDYRDYLIEEVRSWSYMKFPHIRSLGREDGWYRVGPLAQLNCCAFIGTPIAEAARKDFMALGHGGPVHATLAYHWARLIVMIHCAETIKNLLFDDDLQGTDLVVSGERRSEGVAIIEAPRGTLLHHYA…
>Sulfurihydrogenibium_azorense_NiFe_Group_1b_WP_012674350.1
MSKRLVVDPITRIEGHLRIEVVLDENNRVVDAYSSSTMWRGIETILKGRDARDCGLIAMRICGVCTGAHYWTSIKAVEHALGITPPTNARLVRNLIAGSLYLHDHVVHFYHLHALDWVDIVSALKADPYKAAKEAENYSENPWYNSPTQYKAIQERLKKFVESGRLGPFANAYWGNKSYKFTPEQNLIATAHYLEALEAQRWMAQMMAIYGGKNPHPQSIVVGGVTCVQDIKNPARASLFKELLLKSRDFVLRAYIPDIIMAGQVYKDEALNGVGAGLGNYLVYGDFPLDDNPHYKAKLLFSPGVVVNKDLTKVIPFDQSKITEDVTHSWYKYENTDKPLHPFDGQTNPNYTGFDENGLLKVNEKYSWIKSPIYDDIRVEVGPLARMIVGYASGNERIK…
>U_67985~gnl|ACE|DEDKDEHN_81_17
MVNVTVDPLTRIEGHLRLSTEVDANGVITDSQSSCLMFRGFERILQNQDPRDAALLVQRICGVCPTSHSLTAANALDDLFGVADTIPKDALVARNINQALNFLASHATHIYILWGPDLANPAYRDVLTPLGETGTAVWKEMVGRFAPISYKIDGESVPVGSSYLAAIPEKKRLQEAIAVIGGKMPHQVTSYPGGYTYKPNVADIGKLSSYYLQVMDFVSSYTLRVPFDTWIENTYKASSPQKAVNFVVEHLTDLVDKSVTSNDFSREAGWGDTEFYAAFGSELVGETLLGLPASLKHDKIGGYSDPSKIAFLAYGGFFNPENGDGYDPSSPAGERFLTSGIVTGSLEYQNLDTSKITESVAHAFYEDTADLHPSKGETNPFTDPDAIRFDQGSDSRYSW…
>Halorhabdus_utahensis_NiFe_Group_3b_WP_015790329.1
MSHTIDVEGDLVTRVEGHGSIVVNAEDGELDTCEWQVVESPRYFESMLVGRSFEESHHVTSRICAICSVSHTIASLQATEAALGVSVSEQDRRLRKLALYGETLQSHVLHLGYLALPDLVGEKSVLPLADTHEDELETVIDLHRLGNELTEVVTGRSVHAQRLVPGGISQLPEESELQALLDRLVNSWDAVAELADLLAVLADEFPAFERETEYISLTHPEEYAFAEGTIYSSDVGEIPVSDYRDVANEYVVEHSTAKFARHERESYMVGALARFNNNADQLAPRATEIADRFGLDAPVHNPYLNNVAQLVEVAHLLGESVRLIEALLDDGLTPQSNYHVPEIDPTAGQGIGAIEVPRGVLFHEYAYDDTGEVTEANCVIPTNQNHGNIQRDMETLVPT…
>Eggerthella_lenta_NiFe_Group_3b_WP_015760489.1
MTKTAIHVDHIARVEGHGNVHVVIEDGEVKTVEMNVVEPARLFESMVRGRRFEEIPYISSRICGICSSSHVVTDLKAIERVFGVEVTDRTRALRELLVYGSYLQNHASHLFVFAAPDFLGMPSVFPLAQTDPELFEQALGLKALGNELCTKVGGRSIHPITAVVGGFTHEIEPAEYLELADKMDAAMDFALEAVDLFRGFEVPDIATAGDMLAMVEDDYYPVECSDQAFFLNAGIVFDANEVQEHIEEHAVPHSAALLARVRETQSPYFTGALARVNASWQNLGQNAKVAAAKAGLRPPEANPFMNNVAQAVEIVDALDRCADLCRKLAEPGAIASSSLPVPFEVKAGRAVGFTEAPRGALFHDLTLDAEGRVTHASILTPTAQNVANLEADMRLLAEK…
>Beijerinckia_indica_NiFe_Group_1d_WP_012384150.1
MNVQTPNGFTLDNSGRRIVVDPLTRIEGHMRCEVNVDADNIIRNAVSTGTMWRGLEVILKGRDPRDAWAFVERICGVCTGCHALASVRAVEDALDIRIPYNAFLIRQIMSKVLAWHDHVVHFYHLHALDWVNPVNALKADPRATSALQQAVSPNHPLSSPGYFRDVQNRLKKFVESGQLGIFKNGYWDSKAYLLPPEADLMAVTHYLEALDFQKEIVKIHTIFGGKNPHPNYLVGGVPCAINMEGDMAAGAPLNMERLNFVKQKIDEAFEFSKNVYVPDVIAIASFYKGWLYGGGLSATNVLDYGDYPTSQEDKSTDRLPGGVILGGNWDEIHPVDARDPEQVQEFVTHSWYTYGGGRENVGLHPWDGVTDSHFELGAGTKGTRTNIQEIDENAKYSWV…
>Methanosarcina_mazei_NiFe_Group_1a_WP_011034101.1
MVNVTVDPLTRIEGHQRISTEVDANGVITDAQSSSLIFRGFERILQHQDPRDAAFLTQRICGVCPLSHGLTATNALDELYGVAEHVPKDALVMRNIFQGLNMVASHATHIYVLFGPDLANPAYKKVLTPLGDTGSAVWDEMLGRFAPISYKMDGAAIPAGSSYMAAIPEKKRLQEMIALIAGRMPGPSSLYPGGYTYPATVADITKLSTYYLQVMDFVSAHTLKVDFNTWIENTYKASSPTKAVNFVTEHLTDLINKSTSSNDFSKEAGWGDVEFYAAFGSELVGEKLLGLPASLKHDTIGGYQDPSKICFVAYGGYYKPTDGYDPRSPAGDRIFTSGVVSGNLEYLKFDPDKITESTAHSFYQNSVNDLPPVKGETVPFTDPEKIVYTGGSDSQYSWD…
>Aquifex_aeolicus_NiFe_Group_1e_WP_010880593.1
MKRVVVDPVTRIEGHLRIEAEVKDGKITKAYSSGTMVRGIEIILKGRDPREAWAFAQRICGVCTTVHAIASVRAVEDALSINVPVNASLLRKLIIGTIFVHDHVVHFYHLHLLDWVNPVQALKADPYETSRLAQSLSNYEKSTPGYFREVQKKIKQQVERGQLGIFNKGYWNHPEYKLPPELNLMLIAHYLDALDWQTRIVQVHTIIGGKNPHPNFAVGGMAAPINPESDTAINMEKLGRIKTLIDEMYDFTVKVYLPDIKVLGKYYKDWFFKGEGLGNFLVLGEPEKDSWREGKWFIPPTFIKGRNLKDFEEVNINEVKEYVTHSWYKYSVGDDKPLHPWEGETNLNYTGPKPPYEYLNVEGKYSWLKAPRYKDYSVEVGPLSRILALYARDMYGIRE…
>Pelodictyon_phaeoclathratiforme_NiFe_Group_3b_WP_012509156.1
MKRDYAIAIHHLSRVEGHADIRITVRKGQLVEAQWAIVETPRFFEVMIKGMSAERVPFLTSRICGICSISHALASIRALERAMAIAPPVAAEKTRLLAMHGETLQSHALHLFFLIAPDFANSASVLPLMESHPDLVRAGLQLKELGNEISAITAGRCTHPVSLVVGGLSKAPDKEKLLNLRTMIQERKPALATASAFFRSLVMPDFTRETEFISLRNGSSYPSIGGSLVSSDGVKREENDYLLMTNEYTMDFSTSKFTRLSRESSVAGALARFNNNHDLLHPGAKEAAESLGLKPICHNPFMTNIAQLVECVHILEDAEQLINSLLDMELREIKTPYVPQAGAATGAVEAPRGILYHHMETDAAGKVVKANCIIPTTQNNGNIHHDLRALTEQGLREGK…
>Azospirillum_halopraeferens_NiFe_Group_1c_WP_029009764.1
MAQRIVVDPVTRIEGHLRVDCEVDGGKVTKAWASGQMWRGIELILQGKDPRDAWVFAQRICGVCTTVHAITSVRAVENALKLEVPLNAQYIRNLIQGAHAVHDHIVHFYHLSAIDFVDIVSALKADPAATAKLAQSLSDWSMNGVSDFAEAQKRLAAFVGSGQLGIFGSGYWGHPAMTLTPEVNLLAATHYLQAIEFQRRINKVVAILGSKTPHIQNMAVGGVANPINFDSQSTLTLEKLYYIKQLIDEVGDFVRKVYIPDVCAIGAMYADWTQVGRGIVNYLACPDMPLDTTGTQMALPGGFIEGGDLTAGFHAISGFGDPYFEKGVKESVKHAWYQGGKGALHPYEGETVPRYTDWQDDGKYSWIKSPTFYDKRAQVGPLANVLCMYAAGHEPTVRW…
>Caldithrix_abyssi_NiFe_Group_3c_WP_006930005.1
MGQKITIDPITRLEGHGKIAIFLNDSGNVDRAYFQIPELRGFEKFAEGRPAEDMPQITSRICGVCPTAHHMASTKALDDLYKIEPPATARKIRELVYSTFMVEDHALHFFFLGGPDFVVGPDAPKASRNILGVLQKVGTETGLKVIGMRRQLRELITEMGGKVIHPVLGLPGGVSKKMTKEIQERFVDVANQAVEFALFSLQLFEDVVLNNSAYVDIITSPAYTHKTYYMGLVDDNNHVNFYDGWIRVVAPDGKEFARFKVQEYLDWIAEHVEPWTYVKFPFLKKVGWNGFSEGKKSGIYSVAPLARLNAAEGMATPRAQEFYLKFFETLGGKPVHFTLANHWARLIELLYAAERMAELANDPEILSDNIRNVPTETPTVGIGVVEAPRGTLFHHYQTD…
>Caldatribacterium_californiense_NiFe_Group_3b_WP_017890430.1
MGKSIRVDVEYLTRVEGHGNIVVDVRDGTLRECRLEIIESPRFFEGMLRGRSIFEAQHITSRICGICACAHSLASIQAAEEAIGFVPSEQTVKLRKFLLDIEILDSHILHIYFLVAPDLLGVKSFVPLVETHNAVVRRALRLKKTCNDVCDILVGRHVHPISCTVGGFTKLPRPGDLEKMRSLLLGMIPDLEATVDLVRGFRFPEFERETEYVALVSDDDEYPLLMGDIGSTDGVRLPKKEYRKITNEFVVPHSTAKHTRLNRDSYMVGALARLNLNFSKLHPRAKEIADLFGMNRKVTNPYLNTVAQLVECFHCLYHAVDIVEEFLKTGLNYDEEIVVGLNEKQRIPVRAGSGVGAVEAPRGTLYHHYEVDDYGRIMHANCVIPTGQNLRNIEYDMRK…
>Slackia_piriformis_NiFe_Group_3b_WP_009139266.1
MARTTLSMHHIARVEGHGNVHVSIEDGKVRDVQMNIVEPARLFESMVVGRPYDKISYIASRICGICSSSHVVTDLLAIEDAFGVEVSDRTRMLRELLVYGSYLQNHASHLFVFAAPDFAGEESLFPLAVTEPELFNGGLAIKALGNELCTKVGGRSIHPITAVVGGFTHEVSPEEYIELADKLRDMRPFAEKVVDVFAAFPVPDIATKGDFLALREEGHYAVVSGRPCFAKDGFEFDCAQYRDYIEEYQVAHSAAYFSRRRDTQETFAASALARINVSWNELTREARLAAAKAGLRPPSLNPYSNNVAQAVELVDVCVRCEAMLRELAEGEGSSEPVDFEPRPGRGVGMTEAPRGTLVHDVEFDEAGRVVHANIITPTVHNLSDTEHNVFQVAELLANQ…
>Persephonella_sp._IF05-L8_NiFe_Group_1b_WP_029520216.1
MGKHVVVDPITRIEGHLRIEAILDDNNTIVDAYSSSTMWRGIEVIMKGRDPRDVPLLAMRICGVCTGTHYYTSTQTVEHALGVVPPKNARLVRNLIQGSLYIHDHVVHFYHLHALDWVDVVSALKADPAKAAEEARKWASMLKDPITGETIRPWKDGAGEFAAVQDRLTKFVKAGRLGPFANAYWGNKSYKLTPEQNLVAVAHYLDALQIQREMAKLMAIFGGKNPHPQSLVVGGVTCVQDIQNPARLGQFEDLLNLSREFIYRAYLPDILMAGTVYAEEALAGIGRGLGNYMAYGDFRMDDNPWYQGKTLFPQGLVLNMDLTKVYDIDQSKITEDVTHSWYEYKGTDKPLHPFEGQTNPKYTGFKPDGTLDPKGKYSWIKSPIYDDHRVEVGPLARMI…
>Chlorobium_limicola_NiFe_Group_3b_WP_012466994.1
MKRDCSIDIRHLTRVEGHGNIRITVSGGKLLEARWAVVETPRFFEVMVKGMSAERVPFLTSRICGICSISHALASIRALERAMLIAPPPAAETTRLLAMHGETLQSHALHLFFLAAPDFAGTSGVLPLLESQPELVRAGLGLKELGNEISAVTTGRCTHPVSLVVGGLSKAPDKIRLQQLLDMIGERKSALGIACDFFGTLDIPRFERETEFISLHNGATYPFIGGDLLSTDGVRKEENDYLPMTNEYVAEFSTSKFTRCSRESSAAGALARFNNNSGFLHPEAKKAAEKLGLRPICHNPFMCNITQLVECVHILYDAETLIQKLLDTDLSDIRTPFAPKAGIATGAVEAPRGILYHHMETDEEGKVVKADCIIPTTQNNANIHNDLQALARQAFEEGK…
>Desulfurobacterium_thermolithotrophum_NiFe_Group_3c_WP_013637988.1
MKKVTIEPLTRLEGHGKITVFLNDNGKIDEVFFQVVEFMGYEKLVQNVPIEEVPRIASTICGVCRAVHFMASLKAGDQIFSVEPPPVAKKLRKLLLSAHYIEDHTEILYAMGLPDFICGPTAPPEERNIIGVAKKLGKEFVKEILEKRFSAARIVEILGGKTTHPASAIPGGWSKDISEDEVKELQKLAEDCLKLGKQSVELFKEIVVKNPEYSKLLKEETFNVATNYMGTVDKNNKVAYYEGIQKIISPFGQEIGSFTDKEYLDYFAERTIQWSYAKFPYLKSVGWKGFIDGEGTPFCSVGPLARFNVSDGYSTPLAQKAYEEMVEFFGGKPVHNIFAYHWARAIEILNHAEIVKELVNDPEITNPNTCNPVGKVSGEGVGIIEAPRGTLIHHYKTDE…
>RS_GCF_000970145.1~gnl|ACE|ICMAIBNC_1_3493
MVNVTVDPLTRIEGHLRLSTEVDADGVISDAQSSCLMFRGFERILQNQDPRDAALLVQRICGVCPTSHSLTAANALDDLFGVADTIPKDALVARNINQALNFLASHATHIYILWGPDLANPAYRDVLTPLGETGTAVWKEMVGRFAPISYKIDGESVPVGSSYLAAIPEKKRLQEAIAVIGGKMPHQVTSYPGGYTYKPNVADIGKLSSYYLQVMDFVSSYTLRVPFDTWIENTYKASSPQKAVNFVVEHLTGLVDKSVTSNDFSREAGWGDTEFYAAFGSELVGETLLGLPASLKHDNIGGYSDPSKIAFLAYGGFFNPENGDGYDPSSPAGDRFLTSGIVTGNLEYQNLDASKITESVAHAFYEDTDDLHPSNGETNPLTDPDAIRFDQGSDSRYSW…
>Granulicella_mallensis_NiFe_Group_1h/5_WP_014267363.1
MATIPETLAHEAQKKRTLVEMNWDPITRIVGSLGIFTKIDFQNREVAECYSTSSIFRGYSVFMKGKDPRDAHFITSRICGICGDNHATCAVYAQNMAFGVRPPALAEWIINLGEAAEYMFDHNIFQDNLVGVDFCEQMVKETNPGVWDKAQSTPSPNADKHGYKTIADIMTALNPFTGTFYRETLAMSRLTREMFCLMEGRHVHPSTLYPGGVGTVATIQLFTDYLVRLMKYVEFMKKVVPLHDDLFDFFYEALPGYEKVGLRRTLLACWGSYNDPDYCDYQYKNMDAWGKKMFVTPGVVVDGKLVTNNLVDINRNIRILLGSSYYEDWQGKETFVKKDPLGNPIDQNHPWNQTTTPRPQKRDFNGNYTWVMSPRWYDERTGDHLALDTGGGPIARLWS…
>Frankia_sp._EAN1pec_NiFe_Group_1f_WP_020460947.1
MSRLVIDPVSRIEGHLRVEVQVDGGQVTEAYASSTMWRGIETILTGRDPRDAWLFAQRICGVCTSVHALASVRAVEDAVGAVPPLNARLLRDLIATSLCVHDHVVHFYHLQALDWVDPTAALAADPVRAAALAQSISDYPRSTAGLFASVQTRLKVFLESGKIGPFTNGYWGHPAYRLSPELNLVAFSHYLDALDFQRDYIRVHALLGGKNPHPQTYVVGGMASPIDLNSQDAINANTLQEVTQILQRGLEFVEQVFLPDLQAIGAAYPEWTTYGRGLGSYMVFGDYSLSPPGIARPPRDGLFPGGIIRNGNLAVKPEPFDPSGIAESVAHSWFRYDDPGAALPPWKGETTPQYTGPEPPFEQLDVAGKYTWLKAPRYQGAAMEVGPVARMLVGYTSGD…
>Ancylobacter_sp._FA202_NiFe_Group_1d_WP_018391449.1
MTIQTPNGFTLDTSGKRIVVDPVTRIEGHMRCEVNVDSDNIIRNAVSTGTMWRGLEVILKGRDPRDAWAFVERICGVCTGCHALASVRAVEDALQIKIPNNAFLIREIMAKVLQWHDHVVHFYHLHALDWVNPINALKADPKATSQLQQMVGPDHPNSSPGYFRDVQNRLKKFVESGQLGLFKNGYWDNPAYKLPPEADLMAVTHYLEALDFQKEIVKVHTIFGGKNPHPNYMVGGVPCAINMDGDMAAGAPLNMERLNFVKLKLQEAFEFSKNVYVPDVIAIASFYKGWLYGGGLSGLNVMDYGDYESIQGQKSTDRLPGGVILNGNWAEVHPIDPRDPGQVQEFVTHSWYTYGEGDADKGLHPWDGVTEPQYKLGPDAKGTRTDIQQIDENAKYSWI…
>Persephonella_sp._KM09-Lau-8_NiFe_Group_1b_WP_029523035.1
MGKHVVVDPITRIEGHLRIEAILDDNNTIVDAYSSSTMWRGIEVIMKGRDPRDVPLLAMRICGVCTGTHYYTSTQTVEHALGVVPPKNARLVRNLIQGSLYIHDHVVHFYHLHALDWVDVVSALKADPAKAAEEARKWASMLKDPITGETIRPWKDGVGEFKAVQDRLTKFVKAGRLGPFANAYWGNKSYKLTPEQNLVAVGHYLDALQIQREMAKLMAIFGGKNPHPQSLVVGGVTCVQDIQNPARLGHFGDILGLSREFIYRAYLPDILMAGTVYAEEALAGIGRGLGNYMAYGDFRMDDNPWYQGKTLFPQGLVLNMDLTKVYDVDQSKITEDVTHSWYEYKGTDKPLHPFEGQTNPKYTGFKPDGTLDPKGKYSWIKSPIYDDHRVEVGPLARMI…
>Frankia_sp._BMG5.12_NiFe_Group_1f_WP_018637732.1
MSRLVIDPVTRVEGHLRVEVQVDGGQVTEAYASSTMWRGIETILTGRDPRDAWLFAQRICGVCTTVHALASVRAVEDAVGAVPPRNARLLRDIIAASLSVHDHVVHFYHLQALDWVDPTAALAADPARAAALAQSISNYPRSTAGLFAAVQTRLRVFLESGKIGPFTNGYWGHPAYRLSPEMNLIAFSHYLDALDFQRDYVRVHALLGGKNPHPQTYVVGGMASPIDLNSQDAINANTLQEVAQILQRGVEFVEQVFLPDLEAIAGAYPEWTTYGRGLGSYMVFGDYSASPPRVARPPRDGIFPGGVIRNGSLAVEPFDPAGIAESVAHSWFRYEEADAALPPWLGETQPQYTGPEPPFEHLDVAGKYSWLKAPRYQGMAVEVGPLARLLVGYSLNDAR…
>U_67018~gnl|ACE|NODABAOL_19_16
MEKNPKNKTVKINVHYLTRVEGHGDITVDVKAGELKECKFKVIESARFFETMLRSRSVYEAQHLTSRICGICACGHSLASIKASERAIGVAPHEDTVMLRKLLLHSEQMDSHVLHAYVLVAPDLLGVKSIMPLIKTHKPVIEMAFRMKKLSDFAGEVLAGRHVHPISFAIGGLTKIPDAALLKKLYQMMLDARGDFEETVALFKKLKLPNFERKAQYVALSSDSEYAFYDGKININGQSLADPQDYLSVIKEEVRDYSSAKFVSVNNAPYMVGALARFNLNGDKLDKKSRQVAEHLGLKRPCYNTFMNTIAQVVEWGYCLERSILILERILKSGINKEKVLVTTYPKMDKWPIKTKAGRGVGAVEVPRGILFHDYTVDEGGIVTNANCIIPTNQNINNL…
>Thermodesulfovibrio_yellowstonii_NiFe_Group_3b_WP_012544964.1
MSQNISINVNYLTRVEGHGNIVVEVKDGKLEICRLEIVESPRFFEAFLRGRSIYEAPHITCRICGICSCGHTLASIQAAEDALGIKPTEQTVLLRKLLLHYEQLDSHILHIYLLVAPDLVGVPSFVPLIKSHPDVVIRALRMKRLCNELCDILVGRHVHPISAVIGGFTKLPSEIDLEEMHKKLLALQKDIEVTIELFKDLKFPEFERDTEYIALVNDEDEYPLLYGDIGSTDGYRVSKYEYKNVTNEFIVPYASAKRTKWHRESYAVGALARFNLNYEKLHPKAKEAAATLGLKPKCINPYLNTVAQIVECVHCVEDAIRIIETLWQKGINYDEVVVPDINEHGLLPQRAGEGVGAVEVPRGLLIHHYECDERGIFRNANCIIPTNQNTHNIELDMLK…
>GB_GCA_002011125.1~gnl|ACE|GNPJGAHB_1_296
MVEIVIDPVNRIEGHLGVTVNIENNQVTDAKTHANMFRGFELIVRGRDPRDAPVLLQRICGVCHTEHRICSLRAIENAAGVTVPDGARKIRNIIEVVTTLYSHAIWFYALAGPDFSKSFAGTNLERINFLTGAGYKEAVRMQRTLHEVLAIFGAKVPHHMTTVPGGVTVKPSADNIGRALTRLVEVSNWIGATENVPAVIDNVVDGKFDPSLGSALHDIVGMVLVAKEIGADKWGQGPNKFISYGVYDMADGSSFEPAGFFDGKKAHPLDEKKITEDVKHSWYTDDSGGMYVGDAPPLKPALDKSGAYSWAKSPRYEGHAAEAGPLARMVMMNEIKGSALGDPFDLRKKLAGGATVANTLARIIARAQETLILRDALVEWMGELVPGEKVSVPYKVPDN…
>Hydrogenobacter_thermophilus_NiFe_Group_1e_WP_012962745.1
MSRLVIDPVTRIEGHLRIEAELEGNRVKSAYSSGTMVRGIEIILKGRDPREAWAFAQRICGVCTTVHAFASIRAVEDALKIKVPRNASLIRKLMIGTLFVHDHVVHFYHLHALDWVNPIQALKADPVKTSELAQKLSDYEKSSPSYFKEVQDKIRQQVERKQLGIFSRGYWDHPDYRLPPEANLMAVAHYLDALNWQTKIVQVHTIFGGKNPHPNFVVGGMACPIDLQSDTAINMDKLGRIKSLIDSMIEFVEKVYLPDLIAIASFYKDWFEKGEGVKNFLVLGEPEGDSHREGKFFIPPTFIRDRNLENYEDVDYSKIEEYVTHSYYKYSVGDERGLHPFEGETVLHYTGPEPPYQQLNVEGKYSWLKAPRYRGLPAEVGPLARILALYARDEHGARE…
>Thermodesulfovibrio_islandicus_NiFe_Group_3b_WP_028842337.1
MSKNININVNYLTRVEGHGNIVVEVKDGKLEICRLEIVESPRFFEAFLRGRSIYEAPHITSRICGICACGHTLASIQAAEDALGIKPTEQTTLLRKLLLHYEELDSHILHIYLLVAPDLVGVPSFVPLIKSHPDVVRRALRMKRLCNELCDILVGRHVHPISAVVGGFTKLPSETDLEEMHKRLVELQKDMEATVELFSQLKFPEFERDTEYVALVNDEDEYPLLYGDIGSTDGYRVSKYEYKNVTNEFIVPYASAKRTKWHRESYAVGALARFNLNYEKLHPKAKEAAATLGLKPKCINPYLNTVAQIVECVHCVEDAIRIIETLWQKGINHDEVVVPDINEHGFLPQRAGEGVGAVEVPRGLLIHHYECDERGIFRNANCVIPTNQNTHNIELDMLK…
>Syntrophus_aciditrophicus_NiFe_Group_3b_WP_011416040.1
MANKTVKIDVEYLTRVEGHGNIVIDVKEGKIDKCEFQVVESPRLFEGMLRGRSIFEAQHITSRICGICSCGHSLASIQAAEDALGVTPTEQTIKLRKLLLDYEFLDSHVLHVYLLAAPDVLGVPSFVPLVKTHNAVVRRALRMKKLCNDVCDILVGRHVHPISAIVGGFTKLPRPKDLDAMLEMLESMRDDMAETLALAKTLQFPDFYRETEYVGLVSDDEEYPLLMGDVGSTDGKRLGKKDYRQATNEFIDPRSSAKFAKWSRDSYLVGALARFNLNSDKLHPTAKAIAEELGLKPICHNPYLNTVAQVVEIVHCYEHAIDLIKDLKKNGINYDEEIVVGVNEQQKIPVRAGDGVGAVEVPRGILFHNYVTDSNGIIEQANCIIPTNQNIANIEYDMM…
>Methanobacterium_formicicum_NiFe_Group_3a_WP_004029354.1
MSEKIVISPTSRQEGHAELVMEVDDEGIVTKGRYFSITPVRGLEKMVTGKAPESAPVMVQRICGVCPIPHTLASVEAMDDSLGIEIPKAARQLRELTLAAHHVNSHAIHQFLIAPDVVPENLFTTAVESVSEIRKTAQSVVETVAGEGIHPSDVRIGGMADNISEVARKRLYARCKQLKPKLDAHVELIIGLVADKGFPEGLGVTNAPTLATDILYGDRENFDLDRFTEIMPESWYDDPEVAKRACSTIPLYDGRNVEVGPRARASVYGGFTERGVVAQHVARALEMKTALSKCIDILGELDTSAPTMADFDVTGTNKLGVGAIEGPRGMDVHMAQVADGKTQFYSCLVPTTWNIPTMGPATEGFHHEFGPHVIRAYDPCLSCATHMIVVDDEDRSILK…
>RS_GCF_000007345.1~gnl|ACE|MGEBCICL_1_1190
MVNVTVDPLTRIEGHLRLSTEVDANGVITDSQSSCLMFRGFERILQNQDPRDAALLVQRICGVCPTSHSLTAANALDDLFGVADTIPKDALVARNINQALNFLASHATHIYILWGPDLANPAYRDVLTPLGETGTAVWKEMVGRFAPISYKIDGESVPVGSSYLAAIPEKKRLQEAIAVIGGKMPHQVTSYPGGYTYKPNVADIGKLSSYYLQVMDFVSSYTLRVPFDTWIENTYKASSPQKAVNFVVEHLTDLVDKSVTSNDFSREAGWGDTEFYAAFGSELVGETLLGLPASLKHDKIGGYSDPSKIAFLAYGGFFNPENGDGYDPSSPAGERFLTSGIVTGSLEYQNLDTSKITESVAHAFYEDTADLHPSKGETNPFTDPDAIRFDQGSDSRYSW…
>RS_GCF_000685155.1~gnl|ACE|NJLEKHGE_1_126
MSRDININVDYLTRVEGHGNIVVNVKEGRLETCRLDIVEAPRFFEGLLRGRSIFEAQHITSRICGICACAHSLASIQASEDALSITPSEQTVKLRKLLLHFETLDSHLLHIYLLASPDLLGVKSFIPLIDTHNQVVRRALRLKKTCNDMCSILAGRHVHPITATIGGFTKLPGKKDLDAILNMLEGMRPDIEATVEFVSTMRFPEFERDTEYVALVSDDNEYPLLTGDLGSTDGVRKGKREYRDVTNEFVVPHSSAKHTRLSRESYAVGSLARLNLSYDKLHPEAKEIASALGLKPKCINPYMNTAAQLVESVHCLEDAISTVEDLKNMGIDYDEEIVVGLNEQSRIPVKAGSGVGAVEAPRGTLYHNYEIDERGIIQHANCIIPTNQNLNNIERDMEK…
>Chloroherpeton_thalassium_NiFe_Group_3b_WP_012498899.1
MKCDLNIDVHHLTRVEGHGNIHVKVKDGKLVDAKWAVVETPRFFEAMVRGLSHDLAPVLTARICGICSIGHALASLRAVERAMDVQIPKTAKKLRLLAKHGETLQSHILHVFFLVAPDFYNVGSVIPIVAQHPDVAGLAVRLKGLANDLCDLVAGRTTHPVSLAVGGLTKAPSKDDLAKMKIAIEERLPDMLATIDLFASLKMPAFVRETEFVSLKGVNEYPWIGGDLISTDGVVKPEDDYLAMTNEYVVDFSTSKFTKLSRDAFAAGALARFNNNHHFLHEKAREAAERLGLRAVNHNPFMNNVAQVVESYHVMLESIEMIQALLDSDLKDIRADYKPTAGKGVGAVEVPRGILYHCYETDDSGIIKKANCIIPTTQNNANIHYDLPELVNQEMARGK…
>Enterorhabdus_caecimuris_NiFe_Group_3b_WP_016308610.1
MASTSITVEHMARVEGHGDIRLVIEGGQVTTCEMAVVEPARLFESMVRRRSYEEVPYIASRVCGICSSSHVVTDLRAIEAVFGVEVSDRTEALRELLVYGSFLQNHATHLFVFAAPDFLGHKSVFPLADVNPELLQKALGLKALGNELCTLVGGRSIHPITAVVGGFTHEIEPAEYLRLADAMDRARPFALECVDLFRDFDTLDVQTEGDLLAMVAPGAYPVCTSDTARFVRAGYDFAVDAVEEEIEEYPQHSSAAFLARARRTGRPYLTAALARVNASWDALCKDARYAAAKAGLRPPEYNPFANNIAQAVELVDVLDRCAALCRRLAADDFAGPSAPVPFTVCAGRGVGFTEAPRGALFHILDLDGEGRVERASILTPTAQNIANLEADMAQLAEKM…
>Thermodesulfovibrio_thiophilus_NiFe_Group_3b_WP_028844226.1
MSQNININVNYLTRVEGHGNIVVELRDGKLEICRLEIVESPRLFEAFLRGRSIYEAPHITCRICGICSCGHTLASIQAAEDLLQIKPTEQTTLLRKLLLHYEELDSHILHIYLLVAPDLVGVPSFVPLTKSNPDIIRRALKMKRLCNELCEILVGRHVHPIGAVVGGFTKLPSNSELEEMHKRLIQLQTDMQDTVELFSKLTFPEFERDTEYVALVNDENEYPLLYGDIGSTDGYRVSKYEYKNVTNEFVVAYATAKRTKWHRDSYAVGALARFNINSAKLHTKAKQAADMLNLKPKCINPYLNTVAQIVECVHCVEDAIRIIEILLNKGINQDEIVIPDINQHGALPQRAGQGVGVVEVPRGLLIHHYECDERGIFKEANCVIPTNQNTANIELDMLK…
>Mycobacterium_vanbaalenii_NiFe_Group_3d_WP_011781268.1
MSKKLVIDPVTRIEGHGKVTVHLDDDGNVVDARLHVVEFRGFEKFVQGHPYWEAPMLMQRICGICFVSHHLCGAKVLDDMIGAGTAAEVRVTRTAEKIRRLGHYAQMLQSHATAYFYLVVPEMMFGMDAAPEQRNLLGLIEANPELMRRVIMLRKWGQEVIKTVFGRRMHGINSVPGGVDKNLSRAECDRLLDGEEGLASFDDVMDYAQDGLRLFYDFHEKHRRQVDGFAKVPALNMCLVDADGNVDYYHGALRIVDENKCIVREFDYHDYLDHFSEAVEPWSYMKFPFLKDLGREEGSVRVGPLARMNVTNSLSTPLAQEALERFHAYTGGSPNNMTLHTNWARAIEVLHAAELIGELLRDPELHGDDLVVTPGGDAWVGEGIGVVEAPRGTLLHHYR…
>RS_GCF_000685155.1~gnl|ACE|NJLEKHGE_4_85
MTGNSNNTDSRDIKVDIHYLTRVEGHGNIVVDVKEGKLTRCEFQVIESPRFFESMLVDRCIWEAQHLTSRICGICACAHSLASIKAAEDALGIKPSEEVISLRKLLLHTEMMDSHILHVYFLVVPDLLGVKSVMQLIKTHKPLVEMALRMKRMSDYAGEVLAGRHIHPISYVIGGLTQMPSKKGLEKLYKLMLEARRDGDETVKIIKALKFPEFNRPTQYMSLTSEEEYAFYDGDLIINGGRRTKIRDYKKLLTEKVLDYSTAKISTIDNKPYTVGAISRFNNNYDKLNKKAKEVAKELGLKPPCHNPYLNTAIQLVEWVHCLEESIKMMEKILKNGLKEEKIVVASWPKRSQINTLKFMPDTGTGCVEAPRGSLFHQYSIDDTAHITAADCVIPTNQN…
>GB_GCA_001803635.1~gnl|ACE|EBCAKKNK_38_36
MKVKQSVNINVEYLTRVEGHGNIVVNVKEGRLQECRLDIVESPRFFEGILRGRSIFEAQHITSRICGICACGHSLASIQAAEDALGIAPSAQTVKLRKLLLHMEILDSHILHIYLLAAPDLLGVKSFIPLIETHNKVVRRALRMKRACNDVCDVLVGRHVHPVSAIVGGFTKLPKRKDLDPMYNTLAGMRPDIEATIDLISKLKFPEFERDTEYVALISDESEYPFLGGDIGSTDGVRMNKRDYRKATNEFVVSHSTAKHAKLSRESYAVGALARFNLNYEKLHQKAKETASVLGIKPKCINPYLNTAAQLIEAVHCLEDAIIIIEDLQNNGIDYSEEITVGLNEQKKIPVKAGNGIGAVEVPRGILYHNYEIDENGIIINANCVIPTNQNLNNIEHDM…
>Frankia_sp._BCU110501_NiFe_Group_1f_WP_018502767.1
MSRLVIDPVSRIEGHLRVEVQVDGGQVTEAYASSTMWRGIETILTGRDPRDAWLFAQRICGVCTSVHALASVRAVEDAVGAVPPLNARLLRDLIATSLCVHDHVVHFYHLQALDWVDPTAALAADPARAAALAQSISDYPRSTAGLFASVQTRLKVFLESGKIGPFTNGYWGHPAYRLSPELNLIAFSHYLDALDFQREYIRVHALLGGKNPHPQTYVVGGMASPIDLNSQDAINANTLQEVAQILQRGLDFVEQVFLPDLQAIGAAYPEWTTYGRGLGSYMVFGDYSLSPPGIARPPRDGLFPGGIIRNGNLAAKPEPFDPSGIAESVAHSWFRYDDPGAALPPWKGETTPQYTGPEPPFEQLDVAGKYTWLKAPRYQGAAMEVGPVARMLVGYTSGD…
>U_72525~gnl|ACE|FJBBOCJI_118_17
MTTITIDPLTRIEGHLRITAEVDERGIVKSARSSGTLFRGIERIAQGRDPRDMARIASRICGVCPTCHSIASVSAQDDLFGVASSVPRDALVMRNILQGLNWVASHATHIYVLFAPDLANPGYRKVLESRNLGSVWKELAGRFAPISYAIEGQPVPPGSSYLAAIPARRKLHEAMAVLGGKMPDQMAAIVGGVTYRPTAADITKVASYWIDTAGFVNDYVLPGSKGVDLDTWLSLTHDGVSPEKAVENLLGYMGGLSLNDLSREAGWSDAVLFAAFGSELVGEKLLSLPASLKLDRLGGYGDASKIGFLSYGVFYNAEKDGFDPTSPAGERFLSSGFTSGDLKREAFDHMKVTEHVAHSFYTSGSDLHPWDGATEPVKAGSDIGFEGDKYSWLKAARYR…
>GB_GCA_001805445.1~gnl|ACE|LEHPAOKK_27_13
MIKTSSNSTINAKDVKVDVHYLTRVEGHGNIIVDVKDGRLAKCEFQVIESPRFFESMLIGRSIWEAQHLTSRICGICACGHSLASIKAGEDALGIKPSDEVVMLRKLLLHSEMLDSHILHIYVLVAPDLLGVKSIMPLIKTDKPIVEMALRMKRMSDYAGEVLAGRHIHPISYVIGGLTQLPSKEGLEKLYKLMLESRKDTDETLKIFKKLKFPEFQRPTQYMSLTSDEEYALYDGDLVVNGKNKTKVKYYKQLFTETVVEYSRAKIATINNKPYAVGALSRFNNNSDKLHKKAKAAAAELGLKAPCHNPYLNTVAQLVEWVHCLEESITIMEKILKNGLDEKKVLTASWPKRSEIGKVTYKPNTGIGCVEVPRGSLFHEYTIDTSGHITASNCVIPTN…
>Halorhabdus_tiamatea_NiFe_Group_3b_WP_008526674.1
MSHTIDVEGDLVTRVEGHGSIVVNVEDGELETCEWQVVESPRYFESMLVGRSFRESHHVTSRICAICSVSHTIASLQATEAAMGVSVSEQDRRLRKLALYGETLQSHVLHLGYLALPDLVGEKSVLPLAETHPDELQTVIDLHRLGNELTEVVTGRSVHAQRLLPGGFSQLPEERELEALLDRLVNSWDAVADLADLLAVLADELPDFERETEYISLTHPEEYAFAEGTIHSSDVGEIPVSDYRDVANEYVVEHSTAKFARHERDSYMVGALARFNNNADQLAPRAADIVDRFGLEPPVHNPYLNNVAQLVEVAHLLAESVRLIEAVLADGLAPQSNYHVPEIDPTAGSGIGAIEVPRGVLFHEYAYDDAGEVTEANCVIPTNQNHGNIQRDMETLVPT…
>Sulfurihydrogenibium_subterraneum_NiFe_Group_1b_WP_028949938.1
MSKRLVVDPITRIEGHLRIEVVLDENNRIVDAYSSSTMWRGIETILKGRDARDCGLIAMRICGVCTGVHYWTSIKAVEHALGITPPTNARLVRNLIEGSLYIHDHVVHFYHLHALDWVDIVSALKADPYKAAKEAENYSENPWYNSPTQYKAIQERLKKFVESGRLGPFANAYWGNKSYKFTPEQNLIATAHYLEALEAQRWMAQMMAIYGGKNPHPQSIVVGGVTCVQDIKNPARAALFKELLLKSRDFVLRAYIPDIIMAGQVYKDEALNGVGAGLGNYLVYGDFPLDDNPHYKAKLLFSSGIVVNKDLTKVIPFDQSKVTEDVTHSWYKYENTDKPLHPFDGQTNPNYTGFDENGLLKVNEKYSWIKSPIYDDIRVEVGPLARMIVGYASGNERIK…
>Dehalococcoides_mccartyi_NiFe_Group_3c_WP_010936390.1
MKQITIQPVTRIEGAAKVVINLDDNGNVSDARMHIIELRGFEKFCIGRPVEEMPRITPRICGVCPLSHHLCSAKACDNVFGVTPPSAGRKLRELANAAAYMEEHILHFFFLAGADLVMGPGENYSMRNVFGIAQKMPELGQKVIRSRHLASKLLDYLLGKDIHPVAAVAGGFSKPLTETEREKMMEMAKELLEFAKFSIAYAKENLFGKYEDLIKEIGVIKTGFLGTVDKNGALNQYDGHLRLMHPDGKFTEFDPKDYLDHITERVEDWSYAKFPYAKELGEFNMDLDNPSGILRVNTLARINVCERIATPLAQKELEEFRSKFGRPAQQSLLFNWARLIELLYNAERAVELLSDPEITSTNTRVPVTPKAGRGVGCIEAPRGTLIHDYTTDENGLVTD…
>Symbiobacter_mobilis_NiFe_Group_3c_WP_022775381.1
MTQRITIDPITRLEGHGKIEIFLDDAKEVSAAYFQIPELRGFESFCVGRHAEEMPNITNRICGVCPEAHHMAAAKAIDAAFGVECLPAARRIRELIYMAFFVTDHTTHFYCLGGPDFVVGPDAPAAERNILGVIKKVGLDVGKQVIDTRKRNHELIKRLGGRGVHLCGAVPGGWAVHLDEAARQEFLGYARDNIAFAQFSLKVFEDIVLKNPAYAELVMSDLYVHRTHSMGMVGPGNAPDFYDGKIRVVDTVGQEVVLYDPKDYLDHIAERVEPWSYLKFTYLKRFGWKGFVDGQDSGIYHATPLSRLNVADRMATPLAQAEFERFYDTFQAKGKAAGGRNLPIHHRLATHWARLIEILYAAERMQELLLHPEICDPHVRCVTEARAGVGIGSVEAPRG…
>GB_GCA_900112205.1~gnl|ACE|KKCBBLFH_10_65
MPEIEIDPTTRIEGHHSTTLQVEDGVVTEAKSHMDMFRGMETVVLDRPPSDAPVFTQRVCGVCFTVHRMSSLLAIENAAREAGVFDGVPDTARKMRNLLEKIATLWNHAVHMFALVGPDYSDAVADTGLERLDPMEGEGYKKALDAQRQLLQGFAEFGGKAPHPLTYAPGGMSATPTEGKLQTIRRQVEYVSDWLGPTDAIPEVIGNVRNGEFDPSLGEGLHDIVSILFAAKEAGADDFGVGPGRYYCNGVYPDGEGDREVPAGIYVDGELSHPSKEEITSAITEDTTRAWYTDDSGGHPMEESPPKPDPEKDGAYSWGKAPRYDGMNMETGSLARLIVTDRDPFDLRADLGGDPTKSTTLNRLIARAQEAVLLRDGILELLEEIEPNATVNRGWTDDF…
>Chlorobium_phaeobacteroides_NiFe_Group_3b_WP_011745973.1
MKLDCSIDIRHLTRVEGHGNILIRVEKGQLVEARWDVVETPRFFEVMLKGMSAERVPFLTSRICGICSISHALASIRALERAMQVTPPPTAEAVRLLAMHGETLQSHALHLFFLAAPDFAGTPSVLPLMESNPELVKAGLAIKELGNEISTVTAGRCTHPVSLVAGGISKAPDSNNLQRLLGMISERKAALVLACDFFASLDIPRFERETEFISLYNGATYPFIGGDLCSTDGVREEENNYLRMTNEYLAEPSTSKFTRCSRESSAAGALARFNNNSEFLHPEAKKAAERLGLRPISHNPFMCNIAQLVECVHILYDAETLIRKLLDMDLLEIRSVVKPKAGSATGAVEAPRGILYHHMETDEEGRIVKANCIIPTTQNNANIHHDLGALARQALEEGK…
>RS_GCF_000230715.2~gnl|ACE|FDNBHODB_1_2144
MVEVTIDPTTRIEGHHGTELEIENGEVVNAKSQMKMFRGAEIITLGRPPYDAPMLTGKVCGVCFTCHRLASSKAVENAAQDAGVFEGPPRNAVLLRNALEGIFYLWNHAIHLYALVGPDYSDAVADTGLDRLDPIEGEGYQAALDQQRKLLKAFAEFGGRAPHPLTYVPGGMAGQPDPSTVESVKSRVAEVSEWIGPTEAAPEVLERYLAADEPGDVEVDPDLGEGLHDLVGLLVAAAQAGTAEHGVGPNRYYSNGVFDHADGDGLFLDRGIYRNGLVESKTRDEIIDAISEDTAYSWYTNDSGGDPAKAKPPEPAPDKDDAYSWGTAPRWNGQTMETGPLARLVIDDRDPFDLRADLGGGAAESNTLNRLIARAQEILLVRDEVLNWLDALDFDEPFV…
>Omnitrophus_fodinae_NiFe_Group_3b_WP_022808428.1
MSRNVKVNVEYLTRVEGHGNIVVNVREGRLEECRLDIVEAPRFFEGMLKGRSIFEAQHITSRICGICSCGHTLASIQAAENAIGFKPSPQTVKLRKFLLHMETLDSHILHIYLLVAPDLLGVKSFVPLIATHNEVVRRAIRMKKTCNDVCDILVGRHVHPISCIVGGFTKLPKEKEIDAMLTLLRTLEKDMGPTIELAATLKFPQFERETEYVALVNDEGEYPFLQGDIGSSDGLRVKKENYKTVTNEFIVPHSSAKHTRASRASYMVGALARWNLNGGKLLPKARALGAQLGFKPLVTNSYLNTAAQLVECVHCLEDSIQILEELKKDGIDERETVSVGLNEQGRIPVKAGRGVGAVEVPRGILFHDYEVDEQGKIIQANCIIPTGQNLNNIEHDMRK…
>RS_GCF_001767315.1~gnl|ACE|PNIILHNE_1_666
MPEIDIDPTTRIEGHHGITLQVDADGTVTEAKSKMEMFRGAEIVTLGRPPSDAPQITGMVCGVCFLCHRFCSSKAAEDAALNAEDVDFGGPPANAVRLRDTVEGIFYLWNHAVHLFALVGPDYSDAVAGTGFDRLDPLEGDGYMAAMANQRKVMKALAEFGGRAPHPVAYVPGGLATRPDVSTIQAVKSRVQEVSNWLGATENVPQVIENVQNGEFDPALGEGLHDIVSIILAAAEAGAVDIGQGPDRFYSNGMFEDPESGELFLKRGVYRNGSAEELTKQEIIDGITEDTEYSWYTDDSGGAPTDAKPPEPAPEKDQAYSWGKAPRFEGQSMEVGPLARMTITGLDPFDLRATLGGGAAESNTLNRLIARAQETLVVRDQIMDWLDAIDPSEPFMADD…
>U_70247~gnl|ACE|PDFLFDLE_4_157
MEKNSKNKDVTINVHYLTRVEGHGDIAVDVKNGELKECKFKVIESARFFETMLRDRLVYEAQHLTSRICGICACGHSLASLKASEKAIGVKPHEDTILLRKLLLHSEQMDSHILHAYVLVAPDLLGVKSIMPLIKTHKAVIERAFRLKKMSDYAGEVLAGRHTHPISFAIGGVTKIPDQAEMKKLYSMMLEARADFDATVELFKKLELPVFERKAQYVALSNDEEYAFYDGKININGEKLVDDQDYRSVIKEEVRDYSSAKFSSTNGAPYMVGALARFNLNGDKLHKKAAQVAQYLGLKRPCHNTFMNTVAQVVELGHCLEESIEIMERIFKDGINEEKVLTTTYPKKDQWPIRTRAGRGVGVVEVPRGILIHDYTVNDKGIVTDANCIIPTNQNINNL…
>Solibacter_usitatus_NiFe_Group_3d_WP_011686721.1
MPRQKIVIDPVTRIEGHSKITIHLDEEGHVEEAYFHVTQFRGFEKFCEGRPYYELPSLMARICGICPVSHLIASAKACDAILAVRIPDAAIRLRRVLNLAQILQSHALSFFYLSSPDLLLGMDADPADRNIFGVLRANPAVAKDGIRLRQFGQQVIEWLAGKRIHPAWVVPGGVSNPLTAENRDRILAGIPEVMAIATRTLDWFKSELEGFREEIRSFANFPTLFMGLVGEDGGLEHYNGKLRLVDAGGHIVADLPATRFPEYLAEIAHPWTYLKTSFYKPLGYPDGVYRVGPLARLNVIDGIGTPRASQEWAEFRELDRGPVLSSFYFHYARLIELLYAVEKIEMLLTHADALDSNVRAHASVNNSEGIGVSEAPRGTLMHHYKVDRDGLITWANLII…
>ASW-2_00963
MTGSSNKIDSRDIKVDVHYLTRVEGHGNIVVDVKDGKLTKCEFQVIESPRFFESMLVDRYIWEAQHLTSRICGICACAHSLASIKAAEEAMGIKPSEEVISLRKLLLHTEMMDSHILHVYFLAAPDLLGIKSVMQIIKTHKPLVERALRMKRMSDYAGEVLAGRHIHPISYVIGGLTQMPSEKGLEKAYRLMLEARRDGDETVKMVRALKFPEFYRPTQYMSLTSEEEYAFYDGDLIINGGRRTKVRDYKKLLTEKVLDYSTAKISTIDNKPYTVGAISRFNNNYDKLNEKAKDVAKELGLKPPCYNPYLNTAIQLVEWVHCLEESIKIMEKILENGLREEKIVVASWPKRSQINTLKYVPNTGTGCVEAPRGSLFHRYSIDDTAHITAADCVIPTNQN…
>M.Nitro_01821
MTGNSNNTDSRDIKVDIHYLTRVEGHGNIVVDVKEGKLTRCEFQVIESPRFFESMLVDRCIWEAQHLTSRICGICACAHSLASIKAAEDALGIKPSEEVISLRKLLLHTEMMDSHILHVYFLVVPDLLGVKSVMQLIKTHKPLVEMALRMKRMSDYAGEVLAGRHIHPISYVIGGLTQMPSKKGLEKLYKLMLEARRDGDETVKIIKALKFPEFNRPTQYMSLTSEEEYAFYDGDLIINGGRRTKIRDYKKLLTEKVLDYSTAKISTIDNKPYTVGAISRFNNNYDKLNKKAKEVAKELGLKPPCHNPYLNTAIQLVEWVHCLEESIKMMEKILKNGLKEEKIVVASWPKRSQINTLKFMPDTGTGCVEAPRGSLFHQYSIDDTAHITAADCVIPTNQN…
>GB_GCA_001564285.1~gnl|ACE|IFDOEMND_167_3
MVEITIDPTTRIEGHHGTTLEVEDGQVVEAKSQMKMFRGAELITIGRTPRDAAQITGMVCGVCFLCHRLCSSKAAEDAAMNAGAFDGPPRNAVLLRDAAEGIFYLWNHAIHLFALVGPDYSDAVAETGFDRLDPLEGEGYLGALENQRQLMKALTEFGGRAPHPVGYIPGGLATKPDASTIEQVKSRVREVSEWLGPTEAVPEVLENVQNDEFDPTLGEGLHDIVSILVGAAELGAGDIGAGPNRYYSNGIFEDPETGDLFLPRGVYRDGQTERLSKAEVVEGITEDTEYSWYTDESGGPPTDAQPPEPDPDKDEAYSWGKAPRFDGQSMEVGPLARLVVADRDPFDLRETLGGGATESNTLNRLIARAQETLAVRDQVLEWLDAIDPADPFMAEFPAE…
>Desulfocapsa_sulfexigens_NiFe_Group_3b_WP_015403594.1
MGESISCDININHLTRVEGHGNIRIRIKNGKVENASWDVVETPRFFEAILVGKHWENAPILCGRICGICSIGHTLASIRAVENAFAMVPSLQTQRLRLLLKHMETLQSHILHLYFLVAPDFLGTDSVLELIKPHGDEVQRAARLKLLANDGGDLIGGRRLHPTRTVVGGFTMLPDRIKLATLRQRLHAALADLNKTAELFGSFAIPDFTRETEFVSLKSDGNYPFIGGQLVSSDGVLREEEEYLTMSNEYMVSHSTSKWSKLSRPSLAVGALARINNNFASLHPHAQDIANNLGLHPVSHNPFMNNVAQLVECVHVVQDSISLIDELLGSEWQEPRQTVTPRAGAGTGAVEVPRGILYHWYQFDKDGRITRADCVIPTSQNNANIHYDIIALAQKLAAQ…
>Dehalogenimonas_lykanthroporepellens_NiFe_Group_3b_WP_013218375.1
MSEIKIKVNQLTRVEGHGNIHLEATDGKLDRVLWEVTESPRFFEWMLKNRHYDDVSTISSRICGICSIAHTTASLQATEAAFNIKLSEQSWLLRKLLYDAELLESHVLHVLFLVAPDFLKADSVIPLVATHGDVVVMAVRMKKLAYNLAEILAGRKTHPITPVVGGWAKLPDIEALKAIRERLDKAVDDAETMVAVVKSLAPGIPAFDRPTEYIALKDNREYAFITGKIASTDGGTVNLNDYAKVTNEFCVPQSSSKYARHKRDSYMVGALSRFNLNADQLLPKAKKAARELGLKAPVTNPFMISVAQTVETMHALEDAINIIDKLLARGIHEEEVKVKPRAGRGVGIVEAPRGMLIHDYTYDDSGHIVSANCIIPTGQNHLSIQKDFDTLAPTILDKP…
>Methanosarcina_acetivorans_NiFe_Group_1a_WP_011021166.1
MVNVTVDPLTRIEGHLRLSTEVDANGVITDSQSSCLMFRGFERILQNQDPRDAALLVQRICGVCPTSHSLTAANALDDLFGVADTIPKDALVARNINQALNFLASHATHIYILWGPDLANPAYRDVLTPLGETGTAVWKEMVGRFAPISYKIDGESVPVGSSYLAAIPEKKRLQEAIAVIGGKMPHQVTSYPGGYTYKPNVADIGKLSSYYLQVMDFVSSYTLRVPFDTWIENTYKASSPQKAVNFVVEHLTDLVDKSVTSNDFSREAGWGDTEFYAAFGSELVGETLLGLPASLKHDKIGGYSDPSKIAFLAYGGFFNPENGDGYDPSSPAGERFLTSGIVTGSLEYQNLDTSKITESVAHAFYEDTADLHPSKGETNPFTDPDAIRFDQGSDSRYSW…
>Desulfurobacterium_sp._TC5-1_NiFe_Group_3a_WP_022846160.1
MIKRIEIEPIPLTEGCSKLVLKVERGIIVEGYYYALVPIRGFETLLLDKEAPFATVAATRICGMCQAVHSIAAAKAIEDACNIEVPEAAEKLREALNLAVRVYNHLLHHIVISGNMFEDKDERFEFIKGVQRIRKNISTIMEIIGGEFVHPPNVVVGGISSSIDESVRERLINLADESIPLAEKETKRFIDYINHIWKKRNLPDNLGSHNLDFFIAEDFHSEDIEELYPQEVFPEFPFKREATNTLVKVKGKAVETGVRARKVKKEGFKPSGGIKELHILRAEEIISALKKMKTILEENTFNRELWNREFPVSDGETTGTGIVEAPRGVNIHQVRVDKSGKITYYKIVVPTAINMLAIAEALKGEKVEYAEMVVRAYDPCIACATH
>ASW-3_00075
MTTITIDPLTRIEGHLRITAEVDERGIVKSARSSGTLFRGIERIAQGRDPRDMARIASRICGVCPTCHSIASVSAQDDLFGVASSVPRDALVMRNILQGLNWVASHATHIYVLFAPDLANPGYRKVLESRNLGSVWKELAGRFAPISYAIEGQPVPPGSSYLAAIPARRKLHEAMAVLGGKMPDQMAAIVGGVTYRPTAADITKVASYWIDTAGFVNDYVLPGSKGVDLDTWLSLTHDGVSPEKAVENLLGYMGGLSLNDLSREAGWSDAVLFAAFGSELVGEKLLSLPASLKLDRLGGYGDASKIGFLSYGVFYNAEKDGFDPTSPAGERFLSSGFTSGDLKREAFDHMKVTEHVAHSFYTSGSDLHPWDGATEPVKAGSDIGFEGDKYSWLKAPRYR…
>GB_GCA_001564135.1~gnl|ACE|PIBBEAOO_38_8
MVEITIDPTTRIEGHHGTVLEVEDGQVVEAKSQMKMFRGAEIITIGRQPNDAAQLTGMVCGVCFLCHRLCSSKASEDAAMNAGVYDGPPRNAVLLRDAAEGIFYLWNHAIHLFALAGPDYSDAVADTGFDRIDPLEGDGYQSALANQRKLMKALTEFGGRAPHPVGYIPGGLATKADASTIEQVKSRVREVSEWLGPTDAIPEVLENVQNGEFDPTLGEGLHDVVSILVGAAQMGAAELGEGPNRFYSNGIFEDPDTGELFLPRGVYRDGQVELMDKEEIVEGITEDTEYSWYTDESAGAPTEAPPPEPDLDKEDAYSWGKAPRFDGQSVEVGPLARLVVADLDPFDLRETLGGGSAESNTLNRLIARAQEVVLVRDQVLEWLDAIDPSEPFVNDFPKE…
>Hyperthermus_butylicus_NiFe_Group_1g_WP_011822511.1
MTRTSRTIRIHIDPITRIEGHLGLRLHVDAETRKPTGEAWTFVTMFRGFEIFSIGRPPEDLPHVTSRICGVCGASHANASVLAVDMAYGVSPKPMGVVLRNMAFAMTDHIYDHSIILGMLEGPDYSAAIVSKFTPSVYDHAKKVYAEHRDIHGFTTIADIMEALNPLTGKVWQYAVRFQRLAREAGVLIYGRHSHPSTLIPGGISTDISDAENLLLAYTTRLIKLTAWVKWFYALWEDLLSFFEKEVTLPGGLPYSCNGLSYAYTSEPSECPGMKTTVLAVTSSGIFDDPEAYGEDMPQYDPVEFYKAIDKAAIKRLLKPGIVIRGELVSTSLKEYQRSIMEHVERAFYEDWDKPRWYREQDPEGSPLLHGKYDAKYHPWNKVTIPKLEGKAINWSGKY…
>Thermovibrio_ammonificans_NiFe_Group_3a_WP_013537869.1
MRKVVKLEGIPLTEGHSGLFLEVENGTVKRGFYYALVPVRGFETLLVGKDATVAPVLTSRICGLCQVTHSIAAARAVEAACNIEVPPKAELLRELLGLAVRVYNNLLHQIVVSEDLFPQKDEQLAFIRQVQRIRKVAGELLESIGGEIIHSPNVKVGGVAEAIEPRLQEKLLKTVEATLPLLRDSLESFKEGLNSLWKREGLPEELGKHSLPFFATDRFYGKPVDFNRFQFKMPQELLPGELKRRATNLFPFPNGRAVETGPRARKVLFEGYKPKGGVKELHLLRALENLEAFKRIEEILSEHSFNRELLNRTAPSSDGERLGIGVHEAPRGTNIHAVKVDKSGKIIYYKIVVPTEINFSAIAEALKGAPAKAAEFIVRAYDPCIVCAAH
>Mycobacterium_rhodesiae_NiFe_Group_3d_WP_014208491.1
MSRKLIIDPVTRIEGHGKVTVHLDDDDNVVDARLHVVEFRGFEKFVQGHPFWEAPMLMQRICGICFVSHHLCGAKALDDMIGAGVNTKVGITRTAEKIRRLGHYAQMLQSHATAYFYLVVPEMMFGMDAAPEQRNLLGLIQADPALMRRVIMLRKWGQEVIKTVFGKRMHGISSVPGGVDKNLSRAECDRLLNGEEGLPSIDEIIDYAQDGLRLFYDFHDKNRSTVDSFANVPALNMSLVDADGNVDYYHGMLRIIDKDKNVVRDIDYHDYLDHFSEAVEAWTYMKFPFLKELGREDGSVRVGPLGRMNVTKSLSTPRAQEALERFHAYTGGAANDMTLHTNWARTIEVLHAAELIEELLRDPDLQNADLLVTPAADEWVGEGIGVVEAPRGTLLHHYR…
>Methanolobus_tindarius_NiFe_Group_1a_WP_023846630.1
MTKVVVDPLTRIEGHLRVSTEVDDNGVITDAQSSGMLFRGIERIMMKRDPRDAARLVQRICGLCPTAQSMASVNALDDLFGVAESIPKDALVTRNIIQGLNTLTSHATHFYVLWMPDIVNPAYRDILATVDNTGPALWKELLSRFAPISYKMDGEAITPGAGYINAIKQKKNLEEAMALIGGKMPHQMSTIAGGVTYLPTVADIGKLTSYYLNLMDFVNTSTLSVGAETWLDNTFRASSPQKAVNFVMEHLQEVVDGSLASQNFSKAKGWGDLELFAAFGSELIGETLGLPATFKFDRTGQYAEDANVGYLTYGVFYDVENGDGYNPTEFGKSGFQQAAFINSSLEKKSFNHEYITEETTHAFYETDEGLHPFDGVTEPVRTADEISYEGGSDSKYTWM…
>Prosthecochloris_aestuarii_NiFe_Group_3b_WP_012506474.1
MAKVDCNIDVHHITRVEGHGNIHITIRDGKLIDAQWAVVETPRFFEVMVRGLSAERVPFLTSRICGICSISHALASIRSLERAMQIAPPPAAVRLRQLAMHGETLQSHALHIFFLAVPDFVNTPNVLPLIETHPEIVQAGLRMKAAGNAISEIVTGRCTHPVSLVLGGLSKAPDRQALEGLKKQLEQVLPDLDLTAQFCTTLSIPDFVRETEFVSLQNGENYPAIGGDLVSTDGVCRDENDYLAMTNEYKPDFTTTKFTRLSRESFAAGALARFNNNYDLLRPEAQNAARLFGLEPVTHNPFMNNIAQLVECYHIVNDAIALIEELLDAPLEKVKTAWKPKAGAATGAVEAPRGILYHHMEVDEKGKVVRGDCIIPTTQNNANIHHDLAALAKQALSEG…
>M.Nitro_00124
MSRDININVDYLTRVEGHGNIVVNVKEGRLETCRLDIVEAPRFFEGLLRGRSIFEAQHITSRICGICACAHSLASIQASEDALSITPSEQTVKLRKLLLHFETLDSHLLHIYLLASPDLLGVKSFIPLIDTHNQVVRRALRLKKTCNDMCSILAGRHVHPITATIGGFTKLPGKKDLDAILNMLEGMRPDIEATVEFVSTMRFPEFERDTEYVALVSDDNEYPLLTGDLGSTDGVRKGKREYRDVTNEFVVPHSSAKHTRLSRESYAVGSLARLNLSYDKLHPEAKEIASALGLKPKCINPYMNTAAQLVESVHCLEDAISTVEDLKNMGIDYDEEIVVGLNEQSRIPVKAGSGVGAVEAPRGTLYHNYEIDERGIIQHANCIIPTNQNLNNIERDMEK…
>RS_GCF_000504205.1~gnl|ACE|EEFGEFKN_1_2987
MTKVVVDPLTRIEGHLRVSTEVDDNGVITDAQSSGMLFRGIERIMMKRDPRDAARLVQRICGLCPTAQSMASVNALDDLFGVAESIPKDALVTRNIIQGLNTLTSHATHFYVLWMPDIVNPAYRDILATVDNTGPALWKELLSRFAPISYKMDGEAITPGAGYINAIKQKKNLEEAMALIGGKMPHQMSTIAGGVTYLPTVADIGKLTSYYLNLMDFVNTSTLSVGAETWLDNTFRASSPQKAVNFVMEHLQEVVDGSLASQNFSKAKGWGDLELFAAFGSELIGETLGLPATFKFDRTGQYAEDANVGYLTYGVFYDVENGDGYNPTEFGKSGFQQAAFINSSLEKKSFNHEYITEETTHAFYETDEGLHPFDGVTEPVRTADEISYEGGSDSKYTWM…
>GB_GCA_001772355.1~gnl|ACE|OPAKGKBO_16_11
MIIVSKRNVMVNVEYLTRVEGHGNIVVNVKEGKLETCQLQIVEAPRFFEGMLQGRSIFEAQHITSRICGICACGHTLASIQAAEDAIGFIPSEQTIKLRKLLLHLENLDSHILHIYLLVAPDLLGVKSFVPLINSHNTVVRRALRMKKTCNDVCDVLVGRHVHPISSIVGGFTKLPTEKALDDMLHLLNGLKPDMDATVGLAATLKFPAFARDTEYVALVSDNNEYPMLMGDVGSTDGIRKNKKEYKVLTNEFVVPHSSAKHCKLSRDSFAVGALARFNLNADKLHPKAKAAAQAIGLKPKCINPYLNTAAQLIECIHSLEDSIAIIETLKQTGINHDEAIVVGLNENKMIPVKAGSGVGAVEVPRGILYHNYEVDDKGIIAKANCIIPTGQNINNMEH…
>Asticcacaulis_sp._AC466_NiFe_Group_1d_WP_023457248.1
MSLHQTPDGFQLDNGGRRIVVDPVTRIEGHMRCEVNVDSNNIIRNAVSTGTMWRGLEVILKGRDPRDAWAFVERICGVCTGCHALASVRAVENALGIDIPHNAYLIREIMAKVLQIHDHIVHFYHLHALDWVNPVNALKADPKATSALQQMVSPSHPNSSPGYFRDVQTRLKQFVESGQLGIFKNGYWSNPAYQLSPEADLMAVTHYLEALDFQKNIVKVHTIFGGKNPHPNYMVGGVPCAINIDGDMAAGAPLNMERLNFVQARLQEALAFTVNVYIPDVIAIASFYKGWLYGGGLSAKNVMDYGDYATVKGDKSTDKLPGGVILNGNWNEVFPIDPADPEQVQEFVQHSWYKYPDEAKGLHPWDGVTEPHYELGPKSVGTKTNIQALDEEAKYSWIK…
>Solibacter_usitatus_NiFe_Group_1c_WP_011688559.1
MSKRIVIDPVTRIEGHLRIDVEVDAGRVSGAWASGTMWRGIEQILLGRDPREAWVFAQRFCGVCTTVHAISSVRAVEDALGLVIPANAQYIRNLILIAHALHDHIVHFYHLCALDWVDVVSALKADPAKSSSLAESLSPWMHNSKNELKGVQDKLKGFVEARQLGMFSNGYWGHPAMHLAPEINLVAVSHYLQALEYQRKANQIVAILGSKTPNIQNLAVGGVANAINLDNQATLNMEKLLMIRGLFAEVNAFVQQVYLPDVCAIGAMYPEWLKFGAGVMNYLAIPDLPLDAEATRFDLPGGIIMDGALAGVTPIASHHDERLRKGVTENVARAFYKGKETHHPWEGETIPDYTEYSAEGKYSWVKAPRFEGKPMQVGPLAQVLVGYASGHALTRKWAD…
>Acidobacterium_sp._PMMR2_NiFe_Group_1f_WP_026441619.1
MARVVIDPVTRIEGHLRIEVEVEGNTVSDAWSSGTMFRGIEQILRGRDPREAWIWAQRICGVCTTVHALASVRAVEDALGIEVPENATLVRNIIAGTQNVQDHIIHFYHLHALDWVDVTLALKADPAKTSQLAQSISDWPKSSTSYFRGIQDRVKALVSSGQLSLFSSGYWGHPAYKLPPEVNLLAVAHYIEALDVQREFIRVQAVLGGKNPHPQSYLVGGMATAMDGNEPDAVINPERITLLNQLVANAQSFVRQVYMPDVLAIAGFYKDWFQHGQGLGNYMAYGDYTNGNIKDPAGFMFPRGIVLGRDLSTVHPLDPSHVSEYVTHSWYNYAEGDQVAKHPSQGETNPKYSGPKPPYDFLKTDEKYSWVKSPRYDDTPMEVGPLARTLIAYASGNEQ…
>CMD-2_01512
MVTEIKIDPITRIEGHLGIKVMVDNGKVIDAYSEGTMFRGFENIMVGRDPRDAPLLTQRICGVCHQSHRIAGTRALEDAAKIKVTDAARVTRNLIEAITTLYSHALWFYVLGGPDYSEAATKSGLKRLDPITGAGYKEAVENQRILHEVLAILGGKVPHQMTYIHGGLTYVPSVEQIVRMKTRVAQVSEWVGKTEDLPVVLDNVKAGKHDYSLGYVLNDAVDWALFALKDRADTWGTGHGKYISYGCYDMQDGSFFEQRGVYDGSNVIPMDDKVITEYVKFSWFTSDSGGVPTKDAPPPKPEPEKQGAYTWAKGTRYGNMPTEGGPLSRLAIMGLDPFNLRRDLGGGVTKASTFNRTLARLQEALVLRDKILEWIDELVPLAGKPTWVDFKVPSEAFGV…
>Methanocella_paludicola_NiFe_Group_1a_WP_012901677.1
MRITIDPVTRLSSGLRVTAELTDGAITSASSSGMIYRGLEQMLAGRSPEDAPYFTQRICGMCSASHATASVNAIESAAGAAGLIPRDALLVRNILNGLGWLKNHVEHLYMAFMPDLADPVYGDALNSSSLGNLLWQELKERYAVSGGQAYGEALRCIREIGRAEGVLGGRSPCSPAIVPGGVTVRPARGDIGALETCLENIDGFLQKRLVGAMTIGEWLANTHDQDAGFGYDYIEHLPMGDLSASKGWGDLPLFMMFFSRMFARDVLSLPAYIGLDDAGGYPLDDQLIGFLSYGSFYRVRDESGRLKDGYGTVEDGAFEMPAGFTPGGMQNIYLAADRVDPNLIVEHVAASFYDYSEERLSEAPLDGETVPAGRASSIELDGARYSFIKAPRYGRVPCE…
>Pyrolobus_fumarii_NiFe_Group_1g_WP_014025627.1
MVREIKLHIDPVTRIEGHLGVRVHVDADTRKPTGKVWAFVTMFSGFEIFGIGRPPEDLAHVTSRICGVCGASHANASTLAVDMAYGVSPKPMGVVLRNMAFAMTDHIYDHTIILGMLEGPDYSAALVKKFTPKVYEAAKQTRAENRDIHGFTTIADIMEALNPVVGKVWQLAVKFQRIAREAGVLIYGRHSHPSTLLPGGIATDLSNAQYLFTGYTFRLAKLTAWAKWFYALWEDLMRFYEENVTLDPAGNLSYACNGLSYAYTEEPKECPGMRTTVLAAASSGLFDDPEVYGEGMPEYNPEEFYKSIDKAGRARMLKPGVIIKGKMVTDKLTEYQVSIMEHVERAFYKEWDMPDFGTDVDPAGNKLLWGRVDPRFHPWNKITVPEVTSKTIKWDGKYT…
>Persephonella_marina_NiFe_Group_1b_WP_012675774.1
MGKHLVIDPITRIEGHLRIEAILDENNTVIDAYSSSTMWRGIEIIMKGRDPRDVPLLAMRICGVCTGTHYYTSTQTVEHALGIVPPKNARLVRNLIQGSLYIHDHVVHFYHLHALDWVDIVSALKADPAKAAAEAKKWANMLTDPVTGATIQPWNAGEGQFRTVQERLKKFVKAGRLGPFANAYWGNKSYKLTPEQNLVAVSHYLDALEMQREMAKLMAIFGGKNPHPQSLVVGGVTCVLDIQNPARIGQFKDILMKSREFIYRAYLPDLLMAGAVYADEALKGIGKGLGNYMAYGDFRMDDNDWYKGELLFPPGVVLNMDLSTVYDLDQSKITEDVTHSWYEYSVNQPLHPYEGQTNPKYTGFRKDGTVDPKGKYSWIKSPIYDDKRVEVGPLARMIV…
>Azorhizobium_doebereinerae_NiFe_Group_1d_WP_029004862.1
MTIQTPNGFSLDTAGRRIVVDPVTRIEGHMRCEVNVDSNNVIRNAVSTGTMWRGLEVILKGRDPRDAWAFVERICGVCTGCHALTSVRAVEDALNIKIPNNAFLIREIMAKVLQWHDHVVHFYHLHALDWVNPVNALKADPKATSALQQAISNHSKSSPGYFRDVQNRLKTFVESGQLGIFKNGYWDNPAYKLPPEADLLAVTHYLEALDFQREIVKVHTIFGGKNPHPNYMVGGVPCAINMDGDMSAGAPLNMERLNFVKLKLQEAFEFSQNVYVPDVIAIASYYKDWLYGGGLSATNVMDYGDYEAIQGQKSTDRLPGGVILGGNWNEVHPIDPRDPEQVQEFVTHSWYTYGAGNNDKGLHPWDGVTEPNYQLGPAAKGTKTNIEAVDEAAKYSWIK…
>GB_GCA_900100385.1~gnl|ACE|DLPIFFGF_25_155
MPEIEIDPTTRIEGHHSTTLQVEDGHVTEAKSHIDMFRGMEMVVLDRPPSDAPVFTQRVCGVCFTVHRMSSLLAIENAAKRAGVFGGVPETARQMRNLLERIATLWNHAVHMFALVGPDYSDAVAGTGLDRLDPMEGEGYKRALEAQRELLQGFAEFGGKAPHPLTYAPGGMSATPTAGKLQNIRDQVEFVSDWLGPTDAIPEIIENVRNGEFDADLGEGLHDIVSLLFAAKEAGADDFGVGPGRYYCNGIYPDGDGGREIPAGIYVDGELTHPEKDDITSAIHESTARSWYTDDSGGHPMEESPPKPDPEKEDAYSWGKAPRYDGMNMETGSLARLIVTERDPFDLRATLGGDPTKSSTLNRLIARAQESVLLRDQILDVLDDIEPDSTVNRGWTDDF…
>Koribacter_versatilis_NiFe_Group_1c_WP_011525039.1
MAKRITIDPITRIEGHLRVDVQVDNNSVTNAWASCTMWRGIENILKGRDPRDAWLFTQRFCGVCTTVHAMASVRAVEDALKLEIPLNAQYIRNLILIAHALHDHIVHFYQLSALDWVDVMQIPKADPAATSKLAESLSPWFRNSRNELKQAQDRVNAVAASGQLGIFANGYWGHPAMRLSPEVNLLAFSHYMQALEYQRKALQIVGILGSKTPHIQNLTPGGVSNAIDLDSQSALNMERLEMIRGLFAEVSRFINEVYLVDVCAVASMYPEWFNIGSGVTNYLAVPDLPLDSRGSSYDLPGGYIGAGGLKSFQTASDDAFRKGVTEDVTHAYYSGDKPLHPWEGETNPQFTGWNGDEKYSWVKAPRFNGDPAQVGPLAQVLIGYTQGHALTKKYVGLAA…
>Methanocella_arvoryzae_NiFe_Group_1a_WP_012036281.1
MEMKDGSVVDARCSGTTYRGFEQMMIGRDPMDAVYFTQRVCGMCSTPHATAAAGAVESLAGATGQIPKDALLVRNILNGLAWLRSHVENLYLSFLPDLADPIYGDLLRYSDVGTALTGELAGRFNVPGYASTGHTAPGSAYTDAIRFVKLTGEAEAILGGRSPHSPVIVPGGVTVRPSASDLMKLKGCYASIVDFLERRLTYPLSLDEWLENTHSTQANPDFILNRIKSLPTGDLSMEKGWNDMQLFSVFCSRMMSYDFLSMPIYVELDTLGGYPLYDQLIGFLNYGGFYRVRDRAGNFTDGYSPVDGEEGTFEIPSGFTPGSMPNLFDSPGKADPAMVAEQVSGSFFSYSGGETALKPEAGETSPSPRAADIDYSGHKYSFVKAPRYGNVPCETGPLA…
>RS_GCF_000970085.1~gnl|ACE|DHLLNOPP_1_1165
MVNVTVDPLTRIEGHLRLSTEVDADGVISDAQSSCLMFRGFERILQNQDPRDAALLVQRICGVCPTSHSLTAANALDDLFGVADTIPKDALVARNINQALNFLASHATHIYILWGPDLANPAYRDVLTPLGETGTAVWKEMVGRFAPISYKIDGESVPVGSSYLAAIPEKKRLQEAIAVIGGKMPHQVTSYPGGYTYKPNIADIGKLSSYYLQVMDFVSSYTLRVPFDTWIENTYKASSPQKAVNFVVEHLTGLVDKSVTSNDFSREAGWGDTEFYAAFGSELVGETLLGLPASLKHDNIGGYSDPSKIDFLAYGGFFNPENGDGYDPSSPAGDRFLTSGIVTGNLEYQNLDASKITESVAHAFYEDTDDLHPSNGETNPLTDPDAIRFDQGSDSRYSW…
>Dehalogenimonas_lykanthroporepellens_NiFe_Group_3c_WP_013218178.1
MKEIVIQPVSRIEGGAKITIKLDDDGNVADTQVNVLELRGFERFCVGRPVEEMPRITTRICGVCPWSHHLASAKACDAVFGVTPPPAGRKLRELCNSIAYMEEHILHFYFLGGGDFIMGPDADYAVRNVFGIAQKLPDVARNVVKVRHMCAHMLEIIAGKSIHPTAAVPGGFSKPLTEEERKKLIPMAEEAFELAKFSIDYAKKNIFPAYIDAVKTVGVIKTGFLGTVKDDGTMDLYDGKLRMMDPEGNYEEFEAKDYLDYITEHVEPWSYVKFPYNKKWGEFSMDPDNPSGIYRVNTLARMNVSDKLSTPLAQAELEEFRETFGRPAQATLLFHWARLIEILYNAEKTLELLNDPEITDTNTRVPVTPRAARGVGCTEAPRGTLIHDYTTDENGLVTS…
>Enterorhabdus_mucosicola_NiFe_Group_3b_WP_028027114.1
MSATRISVDHVARVEGHGDIRVVIEDGAVTTCEMAVVEPARLFESMVLGRSFGEVPYIASRVCGICSASHVVTDLRAIERVFGVGVTDRTEALRELLVYGSYLQNHATHLFVFAAPDFLGHKSVFPLADANPELLERALGLKALGNELCTLVGGRSIHPITAVVGGFTHEIDAGEYRRLAEAMDAARDFALASVDLFRDFDTLDIQTEGDLLAMVAPGAYPVCTSDTARFVEGGYEFSAQAVEEEIEEYAVGHSGAFLARARRTGRPYMTAALARVNASWDALCKDARYVAAKAGLRPPERNPFANNIAQAVELVDVLDRCAALCRRLAADEFSGASAPVPFTVRAGRGVGFTEAPRGALFHLLELNGEGRVTRASIMTPTAQNIANLEADMRQLAEKM…
>HGW-1_01937
MATEINIDPVTRLEGHLGVSVSVEDGIVVDAKCSGTMFRGFETILIGRDPRDAPVLSQRICGVCHQSHRITGVRALENLAGTRVPDGARVMRNLIEAVTTVYSHALWFYALGGPDYSDAVTKNGLTRLDPITGQGYREAVANQRKLHEVMSILGAKVPHQMTYIHGGMTHQPSVEKIMQVKTRMLEVSDWVGSTANLPAVLEDKLAGKPNDYSKGHALNDVVDWAVYALSEGADKWGGGHGKYISYGVYDMADGSLFEPSGVWDGSKVIPMDEKKITEHVKYSWYTDDSGGTPASAPTPKTKHDKAGAYSWSKTPRYGTMAVEGGPLARLVIAGIDPFDLRKNLGGGSGKASTFNRTLARMQETLLLRDKIVEWLDELVPGQKTYTDFEVPEKGIGVGL…
>Rhodobacter_sp._SW2_NiFe_Group_1e_WP_008030254.1
MTQRVVVDPITRIEGHLRIEAETAADGSITSAYSSGTMVRGIELILQGRDPREAWAFAQRICGVCTLVHGVASVRAVENALNYPIPPNAQLIRNLMIAAQYVHDHVMHFYHLHALDWVDVVSALKADPAATSALAQSISKWPKSSPGYFADVQKKVKTFVQGGQLGIFANGFWGNPGYKLPPEANLMAVAHYLEALQWQREVVQIHTIFGGKNPHPNFLVGGSPSPISVNPGDSGGVSGTALNMTGLGQIKATIAKMQEFVDQVYVPDTLAIASYYKDWFARGEGVGNFMTFGDFPADGMGDPSTWLIPSGAILNRDLSTIHPVNLTDPTEVQEFVSHSWYDYAAGKNGGLHPYDGETKLNYTGPKPPYAQLDVEQSYSWLKSPRWKGNVMEVGPLARI…
>ASW-6_00819
MVTEIKIDPITRIEGHLGIKVMVDGGKVIDAYSEGTMFRGFENIMVGRDPRDAPVLTQRICGVCHQSHRIAGTRALEDAAKIKVTDAARVTRNLIEAITTLYSHALWFYVLGGPDYSEATTKSGLNRLDPITGAGYKEAVENQRILHEVLAILGGKVPHQMTYIHGGLTYVPSVEQIVRMKTRVAQVSEWVGKTEDLPIVLDNVKAGKHDYSLGNVLNDAVDWALFALKEKADTWGAGHGKYISYGCYDLQDGSFFEPRGVYDGNNIIPMDEKVITEYVKFSWYTSDSGGVATRDAPPPKPEPEKQGAYTWAKGTRYGTMPTEGGPLARLAVMGLDPFNLRRDLGGGATKASTFNRTLARLQETLVLRDKIVNWLDELVEKDLAGKPTWVNFEVPKEEV…
>Eggerthella_sp._YY7918_NiFe_Group_3b_WP_013979629.1
MTKTAIQVDHIARVEGHGNVHVVIEDGVVKTVEMNVVEPARLFESMVRGRRFEEIPYIASRICGICSASHVVTDLRAIERVFGVEVTPRTRALRELLVYGSYLQNHASHLFVFAVPDFVGHKSVFPLADENPELFQQALGLKALGNELCTRVGGRSIHPITAVVGGFTHELEAADYLELANKMDAAMEFALQTVDLFSGFAVPDIASQGDMLAMVEPNYYPVECSNIARFLKAGIEFDANEVGDNLEEYTVAHSAALLCRVRSTGDPFFTGALARVNASWEHLGQKAKIAAAKAGLRPPEYNPFMNNVAQAVELVDALDRCAGLCRALAEPGAIEGSSEPVAFEVRAGRGVGFTEAPRGALFHDLELDDEGRVVHASIMTPTAQNVANLEADMRLLAEK…
>Actinomadura_rifamycini_NiFe_Group_1h/5_WP_026402909.1
MAHTAQTKPAPAGATGSEQLVEMSWDPITRIIGNLGIYTKIDFANRRVAECHSTSSLFRGYSVFMKGKDPRDAGFITSRICGICGDNHTTCSVYAQNMAYGIKTPPLGELILNLGEAAEYMFDHTIFQDNLVFVDYCEAMVKDTNPSVLRRARETEAPNAGIHGYRTIGDIMAAFNPFEGALYKEALKVSRVTREMFCLMEGRHVHPSTVYPGGVGTMPEPSLFTDYLSRLIGVVDFVKRAVAMNDDVFDFFYEALPGYEEVGRRRVLLGCWGAFQNPEVVDYKYETMERWGRAMYVTPGIVVDGELLTTNLVDINLGIRILLGSSYYDDWVNEDPFVTHDPLGNPVDMRHPWNQTTLPAPRKRDFDDKYSWVMSPRWFDKNTGDHLALDTGGGPFARL…
>Actinomycetospora_chiangmaiensis_NiFe_Group_1h/5_WP_018330638.1
MTATAPKHSTDLRTDLVEMAWDPITRIVGSLGIYTKIDFGAKRVAECHSTSSIFRGYSIFMKGKDPRDAHFITSRICGICGDNHATCSVYNQNMAYGVRPPHLGEWIINLGEAAEYMFDHNLYQENLVGVDFCEKMISETNPGVLELANHTEARHAAEHGHRTVGDIMRALNPFTGEFYREALQVSRYTREMFCLMEGRHVHPSTLYPGGVGTTATIQLFTDYLSRLMRYVEFMKRVVPMHDDLFDFMYEALPGYEEVGRRRVLLGCWGSLNDPEHCDFDYRTMTNWGRKMFVTPGVVVDGKLVTTDLVEINLGIRILLGSSFYRGWEDQERFVQRDPLGNPVSADHPWNQHTIPAPQKRDFDDKYSWTMSPRWFDGTEHLPLDTGGGPIARLWATALA…
>Eggerthella_sp._CAG_298_NiFe_Group_3b_WP_022363293.1
MTRSQLNIDHVARVEGHGNVHVVIEDDVVKTVEMNIVEPARLFESMVRGQSYKDCSYISSRICGICSPSHCVTDLKAVEDAFGIEVSSRTKMLRELLVYGSYLQNHASHLFVFVVPDFVGEESVFPLAQSDPELFNQALDLKKLGNDLCTLVGGRSIHPITAVVGGFTHEISAQEYLELADRLEAAIPFAKATVDLFSSFRITEIHTASDLLAMVEDDYYPVQSSNTLELIDEHVRFDAHDFESYLEEYEVPHSGALFTRVKATGKPVFTSALSRLNASWDHLSQEAKFASAKAGLRPEEKNPMKNNLAQAIEILDALIRCAGICRELAKGEGDSKPVPFEVRAGTGVGMSEAPRGVVFHKLEFDDEGRVLHASIITPTSQNLASLEADTRHLVEVLVE…
>Azospirillum_brasilense_NiFe_Group_1c_WP_014198378.1
MDGGKVTNAWASGQMWRGIELILQGKDPRDAWIFAQRICGVCTTVHAITSVRAVENALKLEVPLNAQYIRNMIQGAHNVHDHIVHFYHLSALDFVDIVSALKADPAATAKLAQSISGWPKNSTQEFATAQKKLQAFINSGQLGIFGSGYWGHPAMKLTPEANLMAASHYLQALDYQRRMNKVVAILGSKTPHIQNMAVGGVTNPINMDSQSTLTLEKLMYIKQLIDEVGDFITQVYIPDVAAIGAFYADWTQYGRGVVNYLSIPDMPLDTKGTTFALPAGYIDGGDLAKFTPIKDFHDPYFEKGVKESVKHSWYQGGKGPLHPYDGETIPNFTDWQDDGKYSWIKSPTFYDKRAQVGPLANVLGMYASGHQRTQFWVNAVLDAVSGHLGSKVGVDALHS…
>MGW-1_00863
MSRDVNLNLEYLTRAEGHGNIVVNVKEGRLETCRLDIVEAPRFFEGLLRGRSIFEAQHITSRICGICSCSHSLASIQAAEDALSITPSEQTIKLRKLLLYFEMLDSHLLHIYFLAAPDLLGVKSFVPLINTHNQVIRRALRLKKTCNDLCSILAGRHIHPISATVGGFTKLPEEKDLDALLNLLEGIRHDIEATVDFVSAFRFPEFERDTEYVALVSDDGEYPLLTGDVGSSDGVRMNKKEYKNVTNEFVVPHSSAKHTKLSRESYAVGSLARFNLNYDKLRPEAREAASAPGIKPGCINPYLNTVAQLVESVHCFEEAVSIVHDLKNNGINHDEEIVVGLNERSSIPVKAGNGTGAVEAPRGTLFHNYEIDEKGIILNANCIIPTNQNLNNIEKDMEK…
>Methanosarcina_acetivorans_NiFe_Group_1a_WP_011021171.1
MVQVTIDPLSRIEGHYRINTEVDEDGVITDAQSNALLFRGFEKFLLNQDPRDAALLTQRICGVCPVCHSIAAANALDELFGVIEEVPKDALVMRNIHQGFNFIASHAAHIYILWGPDLANPAYHNILMQYGEMGNAVWGELAGRFMPIVNQFNGIRYPAGSSYLGAIREQRHMHDAISLVAGKMPHSVLQHVGGVVYSPTIADINELVAYVEKTAEFVEAFTLGVSPDTWIENTYKASSPQKAVNFVLERLQELLDNSLVSNDFSHSSGWGDVPLFAAFGSELVGEQLLGLPISMKMDRAGVYPDPDKIGFLSYGVFFKPENGDGYDPTSPADERVIPSGYMNGNLELEEFDYRIISESITHSFYIDEEEDRSPWNGVTVPEGDPDKIDYTKGSESRYS…
>Acidobacterium_capsulatum_NiFe_Group_1f_WP_015898101.1
MARIVVDPVTRIEGHLRIEAEMKGNAVGDAWSSGTMFRGIELILRGRDPREAWIWAQRICGVCTTVHALASVRAVEDALGVEIPDNARLVRNIIAGAQNVQDHIIHFYHLHALDWVDVTLALKADPAKTSQIAQSISEWPKSSTTYFKAVQDRVKTLVGSGQLSLFASGYWGHPAYRLPPEVNLLAVAHYIEALDLQREFIRIHAVLGGKNPHPQTFLVGGMATAMDGNEPDAVINPERITLLNQLVAQGKTFVDQVYLPDVMAIAGYYKDWFGYGEGLGNFMSYGDFTSRYQNDPAQFLVPRGIVLGRDLSTVHKVEPEKITESVAHSWYHYSGGDETVRNPYEGETNPAYTGPKPPYEYLNVDEKYSWLKAPRYDGKAVEVGPLARVLVAYAAGHQG…
>Azorhizobium_caulinodans_NiFe_Group_1d_WP_012169130.1
MTIQTPNGFSLDNAGRRIVVDPVTRIEGHMRCEVNVDANNVIRNAVSTGTMWRGLEVILKGRDPRDAWAFVERICGVCTGCHALTSVRAVEDALQIKIPNNAFLIREIMAKVLQWHDHVVHFYHLHALDWVNPVNALKADPKATSALQQSISNHSKSSPGYFRDVQNRLKTFVESGQLGIFKNGYWDNPAYKLPPEADLLAVTHYLEALDFQREIVKVHTIFGGKNPHPNYMVGGVPCAINMDGDMSAGAPLNMERLNFVKLKLQEALEFSANVYVPDVIAIASFYKDWLYGGGLSALNVMDYGDYEAIQGQKSTDRLPGGVILGGKWDEIHPIDPRDPAQVQEFVTHSWYTYGSGNNDKGLHPWDGVTEPKYELGPAAKGTKTNIEAVDEAAKYSWIK…
>Chlorobaculum_parvum_NiFe_Group_3b_WP_012501574.1
MKVDFNIDIHHLPRVEGHGDIRISVRDGKLVDAKWAVVETPRFFEVMVKGLSAERVPFLTSRICGICSISHSLASIRSLERAMQITPPETARIIRLLAMHGETLQSHALHLFFLAAPDFAGTPSAVPLLQSHPEVVEAGLMLKELGNELSIATTGRATHPVSLVLGGVSKAPSKQRLAEIKQMIVDRKPMLDKATEFFKTLTIPDFVRETEFISLFDGESYPYIGGDLVTTDGVRRDENDYLAMTNEYTVEFATTKFTKVSRESSAAGALARFNNNYDLLHPQAKAAAEAFGLKPVCHNPFMNNVAQLVECHHLVADAEEIIDCLLDDDLRDIKADYKPRAGAATGAVEAPRGVLYHYMETDENGKVVKGDCIIPTTQNNANIHYDLHALAEQALAQGK…
>Ignicoccus_hospitalis_NiFe_Group_1g_WP_012123507.1
MSEKVNRPVRKEEKKDPKMVLLAPNVKRIKGNTAEIFIDPITRIEGHLGLKAEVDVTSRKTTNTWVFATMFRGFEVFMRGRPPEDAIAISSRVCGVCGASHANAATMATDMALGAVPTPLGVVLRNMAFVMTDLLYDHAIILNLLGGPDYSEVAVSKLTPSCWEAAKTTPAEYSAVHGYRTIADIMKDMNPITGRIWQLTVKYQRIAREAGVLIYGRHSHPATLIPGGISTDLSTAQYLFEGYAFRLTQLTAWTKFVVAVWMDLADFYNKNCNYEDEGYTYSKPILYSSGVFDDPEAYSQLGDDYKTIYEKIDEVAKKRAAPPGLYIGGELVTENITEHQRNVVELVDSSFYEEWKDKTTLFTKTDPAGNPLVGGDETLVWYHPWNKTTIPRPTDSSWS…
>Magnetococcus_marinus_NiFe_Group_1c_WP_011714122.1
MATRITVDPITRIEGHLRIDVEVDNGRVTKAWSSGQMWRGIEKILVGRDPLEAWTYTQRFCGVCTTVHAITSVRAVENALGMEVPVNAQLIRNIIQTAHAIQDHIVHFYHLSAVDWVDVVSALKADPRAAAQLAESLSDWSLNGVHEMTAVQNRLKKFVESGQLGPFATGFWGHPEMKLPPEVNLMAVAHYLQALEVQNYCNKIVAILGGKSPHIQNVAVGGVSNSISHDAPSVLNMERLMFIKGFMDKLEKFIHSVYMVDVPAVGAFYLDWTKVGGGVINYLSVPDCPQDSKGTIFDLPGGYIKGGDLSTFKPIKAHGDKYFQEGVAESSKHAWYHGDKTLHPWEGETEPNYNDFNEDGQYSWIKAPTFYGERAEVGPLANVLVSVAAGHEPAKRHLN…
>Robiginitalea_biformata_NiFe_Group_1g_WP_012813797.1
MCFKNLPIAFDEQGNAYLKEGLADPYEHKVVDLGEEQEVLKGLLERNGFIRNIDYDPVTRVAGALAFHSVVDLEKRKVLSTNSMATLFRGYEVILKGRDPRDAAYISSRACGVCGGVHATTAALAIEMALGIKPPPLGIVMRNILLAIEYLYDHPLHLFLLAGPDYSEELVRETNPELLDKAANTKAKNKEVHGYDTILDIMKDLNPLKGKLYLEALSMTRVAREAYVLIGGKYPHPQSVVPGGLSVTVNITVLNEVYSRLIKFFDYSQKVTGIWDDVFDFFLESNPEYAKCGIRPATMMDTGVWDRPEHYDASFENCDKWGEARWSTPGVLVDGEVVTTKLTELNAGIEEFVEHSYYEKWDGHRFKEDANGMPLSPNHPWNKETIPKPGKQSWKDRYS…
>RS_GCF_000979455.1~gnl|ACE|EIGFOJJA_15_28
MVNVTVDPLTRIEGHLRLSTEVNAEGVITDAQSSCLMFRGFERILQNQDPRDAALLVQRICGVCPTSHSLTAANALDQLFGVADTIPKDALVARNINQALNFIASHATHIYILWGPDLANPAYRDVLTPLGETGNAVWKEMVGRFAPISYKIDGQSVPVGSSYLAAIPEKKRLQEAIAVIGGKMPHQVTSYPGGYTYKPNVADIGKLSSYYLQVMDFVSNYTLKVPFETWIENTYNASSPQKAVSFVVEHLKGLVEKSVASNDFSREAGWGDAEFYAAFGSELVGETLLGLPASLKHDKIGGYSDPSKIAFLSYGGFYKPENGDGYDPNSPAGDRFLTSGVVTGSLEYQNFDASKITESVAHAFYDDTADLHPSKGETNPFTDPEAIRFDQGSESRYTW…
>GB_GCA_900114835.1~gnl|ACE|CEJJDLKP_7_854
MTKVVVDPLTRIEGHLRIATEVDSNGVITDAQSSGMLFRGIERILVNRDPRDAARLTQRICGLCPTAQSLASVNALDDLFGVAEEIPKDALVTRNIIQGLNTLTSHATHFYVLWMPDVVNPAYRDILATVDDTGSALWKELLSRFAPISYKMDGEAITPGTGYINAIKQKKNLEEAMALIAGRMPHQMSTITGGVTYLPNIGDIGKLTSYYLTLMDFINGSTLGVDAQTWLDNTYRASSPQKAVSFMLEHLQDVVDGSLSSQNFSKSKGWGDFELFAAFGSELIGEDTLGLPVSFKFDRTGQYAEDSDVGYLSYGVFYDVENGDGYDPTGFGQKSFQKAAFINSALEKKTFDHNYITEETTHGFYTHDEALHPFDGVTEPVRTADEITFEGGSDSRYSW…
>Caldithrix_abyssi_NiFe_Group_3b_WP_006926982.1
MSRDLSINVHHVTRVEGHGNIVVDVKNGVLKKAELDIVEPPRFFEAMLKGRNFHEVAIITSRICGICSLGHQMTSLKATEAALGLEISEQTEILRKILVHGATFQSNVLHALFLAAPDFLNVGSVFPLVNTHKEVVLAALRLKRLANDMGEVISGRAVHPISIVPGGFTKLPTEQQLKELRERLTGEGMKDALFAIDVLASLADQIPQFERETEYISLYNDQEYGLYDGVICSSDAGLFPVEDYERITNEFVVPHSTSKHTRFSRSSYMVGALARFNNSHKLLKPKAQEVAQKLGLKAPCHNPYMITVAQMVEVIHCIEDSIDLIDVLLERGIKDEKPNQEPKRYGRGIAATEVPRGILFHDYTYNRKGQIVKANCIIPTGQNLANIDDDMKKLVPEIL…
>Actinomadura_madurae_NiFe_Group_1h/5_WP_021597135.1
MKQGTEARSGRQATQGGLVEVAFDPITRIVGNLGIYTKIDFANRQVAECQSTSSIFRGYSVFMKGKDPRDAHFITSRICGICGDNHATCSIYAQNMAYGIKPPPLADWIINLGEAAEYMFDHTIFQDNLVFVDFCERMVAETNPSLLATAKNTDAPRGSVHGFRTIADIMAAFNPFEGSVYKEALQLSRITREMICLMEGRHVHPSTLYPGGVGTVATPQVFTDYLVRLTRCLDFVKRAVAMNDDIFDFFLEALPGYDQVGRRRTLLGCWGAFQNPDVCDYDYRHMSEWGRAAYVTPGIVVDGQLLTTDLVDINLGMRILLGSSYYDDWVNDETFVKEDPLGNPIDQRHPWNQTTLPHPQKRDLDGGKYSWVMSPRWKHPETGDHLALDTGGGPLARLW…
>Chlorobium_ferrooxidans_NiFe_Group_3b_WP_006366269.1
MKRDYTIAIHHLTRVEGHANITITVRDGQLMEARWAVVETPRFFEVMLKGMSAERVPFLTSRICGICSISHALASIRALERAMHILPPAVAEKTRLLAMHGETLQSHALHLFFLAAPDFAGTASILPLMESHPDIVRAGLQLKELGNEISRVTTGRCTHPVSLVVGGLSKAPDKTQLAALQKMIRERKPLLETACAFFRTLAIPDFSRETEFISLANGVSYPSIGGHLVSSDGVERDENDYLLMTNEYTKEFSTSKFTRLSRETSAAGALARFNNSSAFLHPEALKAAESFGLRPVCHNPFMNNIAQLVECVHILEDAELLIDSLLDSELTAVKTPWNPQAGSATGAVEAPRGILYHHMETDSEGRVVRADCIIPTTQNNANIDLDLKAIAEWALEKGK…
>Methanosarcina_barkeri_NiFe_Group_1a_WP_011306833.1
MVNVTVDPLTRIEGHQRISTEVGADGVITDAQSSSLIFRGFERILQHQDPRDAAFLTQRICGVCPLSHGLTATNALDDLYGVAEYVPKDALMMRNIFQGLNMAASHATHIYILFGPDLANPAYRNVLTPLGDTGTAVWKEMVGRFAPISYKMDGVAVPAGSSYLAAIPEKKRLQEMIALIAGRMPGPSALYPGGYTYPATVADITKLSSYYLQIMDFISKHTLKVDFDTWIENTYKASSPQKAVNFVTEHLQGLVDKSTASNDFSKDAGWGDVEFYAAFGSELVGEQILGLPASLKHDTIGGYKDPSKICFVAYGGYYKYKDGYDPKSPAGDRIFTSGVVSGNLEYQKFDPDKITESTAHSFYQNSSNDLAPTTGETVPFTDPDKIVFTGGSDSQYSWD…
>Desulfovibrio_africanus_NiFe_Group_3b_WP_027366709.1
MYNDNDISALATAAEPSTGPRRIDVHHLTRVEGHGNIVVRIAADGTVEQCRWEVSEAPRFFEAMLLGRDYQDVHHITSRICGICSIGHQVASLQATEQALNIRVSEQTLALRKLALHAENLQSHLLHIGFLALPDYMGVPSTLHLAETHREEVLNLIACRRMSNEFSRLVCGRTTHPQRFVPGGFARLPSMDDLHQLRVLLAESLPGLGRVIDLCASLRDRVPAFERETEYIALVAPSEYPLYWGHIGSSMDDRRPVDQYEQMTREYLVRQSTAKWARNKAESFMVGALSRFNLNHAQLTDGARKAAATLGLAAPCHNPFLITLAQLVECVHSVEDSLLLVEALLSRGLRHEASSKIKLQAGRGASAVEVPRGILFHAYEYDEQGRVVSADCVIPTNQN…
>Caldatribacterium_saccharofermentans_NiFe_Group_3b_WP_017873497.1
MGKSIRVDVEYLTRVEGHGNIVVDVRDGTLRECRLEIIESPRFFEGMLRGRSIFEAQHITSRICGICACAHSLASIQAAEEAIGFVPSEQTVKLRKFLLDIEILDSHILHIYFLVAPDLFGVKSFVPLVETHNTVVRRALRLKKTCNDVCDILVGRHVHPISCTVGGFTKLPRPGDLEKMRNLLLGMIPDLEATVDLVRGFRFPEFERETEYVALVSDDDEYPLLMGDIGSTDGVRLPKRDYRKITNEFVVPHSTAKHTRLSRDSYMVGALARLNLNYSKLHPRAKEIADLFGMNRKVTNPYLNTVAQLVECFHCLYHAVDVVEEFLETGLNYDEEIVVGLNEKQRIPVRAGSGVGAVEAPRGTLYHHYEVDDHGRIVHANCVIPTGQNLRNIEYDMRK…
>U_68126~gnl|ACE|OENOEIOI_41_26
MTIVVVDPLTRIEGHLRLTAEVSDGVITNAHSSGTMYRGLEQILKGRDPRDASRITQRICGVCPTCHAIASVSVLDDAFGITGSIPKDALVVRNILQGLNAIASHATHIWVLWLPDLTHPIYKTILETVNLKSVWDEFVGRFAPISYSIEGKAVPPGSSYLAAIPEKKALHEAEAILGGKMPHQMATIVGGVTCTPTIGDIGKIASYYVRVMEFVNHYALGLDALFGITDPLEVADAWLGLTHDVSKDKAVENLLGILGGLPTDDFSREAGWSDVALLAAFGSELIGETLLGLPASLKLDMIGGYPADPTKIGFLSYGWYYAIKEGYDPTSTKGERFITSGFTSGDLKYENFNHLNVTEHVAHSFYTSGNDLRPWNGETEPVKKAADIKYDDPTAKYSW…
>Hydrogenivirga_sp._128-5-R1-1_NiFe_Group_1e_WP_008287448.1
MKRVVVDPVTRIEGHLRIEAEVKDGVIQKAYSSGTMVRGIEIILRGRDPREAWALAQRICGVCTTVHAFASIRAVEDALGINVPENASLIRKLMIGTLFVHDHVVHFYHLHALDWVNPVQALKADPEKTSELARRYSDYEKSTPGYFRDVQRKVLQQVERKQLGIFNRGYWDHPEYRLPPELNLILLAHYLDALDWQTRIVQVHTIFGGKNPHPNFAVGGMPSPINPASDTAINMERLGRVRTLIEEMNHFVEKVYLPDLIALGQFYSDWFFRGEGLGNFLVLGEPERDSYKEGKWFVPPTFIEGRNIAEPQDVDYKEVKEYVTHSWYKYSVGDDKPLHPWEGETELSYTGPEPPYDYLNVDEKYSWLKAPRYKGLPVEVGPLSRVLAMYARDIYGVRE…
>Methyloferula_stellata_NiFe_Group_3d_WP_020174963.1
MNDVQTGQEPLKSEPRKIVIDHVTRVEGHGKVTIRLNAAGEVEQARFHIVEFRGFERFIQGRMYWEVPVIVQRLCGICPVSHHLAAAKAMDLVAGVDQVTPTADKMRRLMHYGQVLQSNAVNFFHLASPDLLLGFEAPVAQRNILGVIEAFPEVGKWAIFIRKFGQEVIAACGERRIHPRLCVPGGVNQNLSVEHRDALRKDVDQIIAWCCDALELHKSFVHGHEALHESFASFPSSYMSITGKDGGMDLYDGPLRAVAADGQPIFEGVRPADYRDYLVEEVRPWSYMKFPHIKSLGRENGWYRVGPLAQVNCCAFIGTPIAEAARKEFMAIGNGGLVHATLAYHWARLICMIHCAETIKDLLFDDELQGKDLLVTGQRRPEGMAIIEAPRGTLIHHYT…
>Chlorobaculum_tepidum_NiFe_Group_3b_WP_010933552.1
MKVDFNIDIHHLPRVEGHGDIRISVRDGKLVDAKWAVVETPRFFEVMVKGLSAERVPFLTSRICGICSISHSLASIRSLERAMQITPPETARIIRLLAMHGETLQSHALHLFFLAAPDFMGTPSVVPLMQSHPEVVEAGLLLKELGNELSIATTGRATHPVSLVLGGVSKAPAKQRLAEIKQMIADRKPMLDRATDFFMTLRVPEFVRETEFISLHDGKSYPYIGGNLVSTDGVKRDENDYLAMTNEYTVDFSTSKFTRLSRESSAAGALARFNNNYAQLHPRAKEAAAAFGLEPVCHNPFMNNIAQLVECHHLVADAEELIDRLLDDDLRNIKADYKPRAGAATGAVEAPRGVLYHYMETDESGKVVKGDCIIPTTQNNANIHYDLHALAEQSLAQGM…
>Chlorobium_chlorochromatii_NiFe_Group_3b_WP_011361294.1
MSIERNLDINIHHLTRVEGHANIHIHVKNGELVEAQWAIIETPRFFEVMLKGMSAEQAPFLTSRICGICSISHSLANIRALERAMQITPPPLAEVVRRLAMHGETLQSHALHLFFLAVPDFAGLPSVLPLMESHPQVVRAGLQLKELGNSISIAAAGRATHPVSLVLGGITKAPELQQLKELLTMTQERKLALAQAVTFFEELHIPNFTRETEFISLCNGVTYPAIGGQLVSSDGITRDENDYLLMTNEYTRDFSTSKFTRLSRNSSAAGALARFNNNYHLLHPNAQAVAARFGLQPVCHNPFMNNIAQLVECVHILEDAEELIGMVMDMKGEETKCHYTPQAGAATGAVEAPRGILYHYMETNDEGMVVRADCIIPTTQNNGNIYDDLQALAAELLRE…

## Sheet: D.) NiFe maturation proteins
Gene product	KO_ID	ASW-1	ASW-2	ASW-3	ASW-4	ASW-5	ASW-6	BLZ2	CMD-1	CMD-2	HGW-1	IPS-1	M.Ferri	M.Nitro	MGW-1	Mn-1	Mn-2
hydrogenase nickel incorporation protein HypA/HybF	K04651	4	5	6	3	4	8	4	4	3	2	4	4	4	2	4	7
hydrogenase nickel incorporation protein HypB	K04652	1	1	1	0	1	1	1	1	1	1	1	1	0	1	1	1
hydrogenase expression/formation protein HypC	K04653	0	0	1	0	1	1	0	0	1	1	0	0	1	1	0	0
hydrogenase expression/formation protein HypD	K04654	0	0	1	0	1	1	0	0	1	1	0	0	1	1	0	0
hydrogenase expression/formation protein HypE	K04655	0	0	1	0	1	1	0	0	1	1	0	0	1	1	0	0
hydrogenase maturation protein HypF	K04656	0	1	1	1	1	1	0	0	0	2	0	0	1	2	0	0

## Sheet: E.) Fpo dehydrogenase
Genome	Locustag	Gene product	IMG ID	Amino acid identity	E-Value	Bitscore	Organism	Methanogen-like?
ASW-1	ASW-1_01112	F(420)H(2) dehydrogenase subunit H	FP565575_2657	50.2	4.7e-84	319.3	Candidatus Methylomirabilis oxyfera	N
ASW-1	ASW-1_01110	F(420)H(2) dehydrogenase subunit J	NC_011831_1594	55.8	2e-11	75.9	Chloroflexus aggregans DSM 9485	N
ASW-1	ASW-1_01111	F(420)H(2) dehydrogenase subunit I	Ga0056096_scaffold00001.1_141	42	1.4e-10	73.9	Desulfuromusa kysingii DSM 7343	N
ASW-1	ASW-1_01113	F(420)H(2) dehydrogenase subunit D	AP012342_1697	52.6	1.9e-109	403.7	Leptospirillum ferrooxidans C2-3	N
ASW-1	ASW-1_01289	F(420)H(2) dehydrogenase subunit A	Ga0039193_102_69	46.7	6.4e-25	121.3	Leptospirillum sp. Group II 'C75'	N
ASW-1	ASW-1_00963	F(420)H(2) dehydrogenase subunit M	NC_014002_1595	59.9	5.7e-69	268.5	Methanohalophilus mahii SLP, DSM 5219	Y
ASW-1	ASW-1_00965	F(420)H(2) dehydrogenase subunit O	NC_014002_1593	44	5.4e-18	98.2	Methanohalophilus mahii SLP, DSM 5219	Y
ASW-1	ASW-1_01108	F(420)H(2) dehydrogenase subunit K	MettiDRAFT_Contig28.1_661	68	1e-28	133.7	Methanolobus tindarius DSM 2278	Y
ASW-1	ASW-1_00964	F(420)H(2) dehydrogenase subunit N	Sent_unknown_1641	57.9	6e-143	515.4	Methanosalsum zhilinae WeN5, DSM 4017	Y
ASW-1	ASW-1_01107	F(420)H(2) dehydrogenase subunit L	Sent_unknown_1643	60.9	1.4e-211	743.8	Methanosalsum zhilinae WeN5, DSM 4017	Y
ASW-2	ASW-2_00181	NADH-quinone oxidoreductase subunit C/D	T323DRAFT_scaffold00010.10_93	51.2	1.8e-30	140.2	Bacillus bogoriensis ATCC BAA-922	N
ASW-2	ASW-2_00180	F(420)H(2) dehydrogenase subunit D	BR63DRAFT_scaffold00022.22_16	51.3	6.9e-107	395.2	Clostridiales bacterium DRI-13	N
ASW-2	ASW-2_00177	F(420)H(2) dehydrogenase subunit J	H953DRAFT2_2524028702.13_4	54.7	9.3e-12	77	Euryarchaeota archaeon SCGC AB-637-J17 (Draft2)	N
ASW-2	ASW-2_00183	F(420)H(2) dehydrogenase subunit A	Ga0039193_102_69	47.5	2.6e-26	125.9	Leptospirillum sp. Group II 'C75'	N
ASW-2	ASW-2_00173	F(420)H(2) dehydrogenase subunit M	NC_007955_1183	58.8	1.8e-166	593.6	Methanococcoides burtonii DSM 6242	Y
ASW-2	ASW-2_00171	F(420)H(2) dehydrogenase subunit O	NC_014002_1593	41	1.7e-16	93.2	Methanohalophilus mahii SLP, DSM 5219	Y
ASW-2	ASW-2_00175	F(420)H(2) dehydrogenase subunit K	MettiDRAFT_Contig28.1_661	76.6	8.1e-31	140.6	Methanolobus tindarius DSM 2278	Y
ASW-2	ASW-2_00172	F(420)H(2) dehydrogenase subunit N	Sent_unknown_1641	56.5	1.7e-142	513.8	Methanosalsum zhilinae WeN5, DSM 4017	Y
ASW-2	ASW-2_00174	F(420)H(2) dehydrogenase subunit L	Sent_unknown_1643	64.1	3.9e-222	778.9	Methanosalsum zhilinae WeN5, DSM 4017	Y
ASW-2	ASW-2_00178	F(420)H(2) dehydrogenase subunit I	TGB_NODE_23_20	43.1	1.9e-09	70.1	Psychrobacter sp. UKMCC_SWTGB2	N
ASW-2	ASW-2_00179	F(420)H(2) dehydrogenase subunit H	NC_013525_1566	50.9	5.6e-85	322.4	Thermobaculum terrenum YNP1, ATCC BAA-798	N
ASW-3	ASW-3_02256	F(420)H(2) dehydrogenase subunit N	NC_014002_1594	56.4	3.3e-141	509.6	Methanohalophilus mahii SLP, DSM 5219	Y
ASW-3	ASW-3_02257	F(420)H(2) dehydrogenase subunit O	NC_014002_1593	40.5	3e-14	85.9	Methanohalophilus mahii SLP, DSM 5219	Y
ASW-3	ASW-3_02249	F(420)H(2) dehydrogenase subunit H	Metho_Contig141.1_1456	59.5	4.7e-102	379	Methanomethylovorans hollandica DSM 15978	Y
ASW-3	ASW-3_02251	F(420)H(2) dehydrogenase subunit J	Metho_Contig141.1_1454	57.8	5.9e-14	84.3	Methanomethylovorans hollandica DSM 15978	Y
ASW-3	ASW-3_02250	F(420)H(2) dehydrogenase subunit I	CP003117_1414	54.8	3.4e-15	89	Methanosaeta harundinacea 6Ac	Y
ASW-3	ASW-3_02255	F(420)H(2) dehydrogenase subunit M	NC_008553_1040	62.7	4.2e-163	582.4	Methanosaeta thermophila PT	Y
ASW-3	ASW-3_02254	F(420)H(2) dehydrogenase subunit L	Sent_unknown_1643	60.4	3.5e-215	755.7	Methanosalsum zhilinae WeN5, DSM 4017	Y
ASW-3	ASW-3_02247	F(420)H(2) dehydrogenase subunit C	NC_007355_3288	52.2	1.4e-36	160.2	Methanosarcina barkeri Fusaro, DSM 804	Y
ASW-3	ASW-3_02245	F(420)H(2) dehydrogenase subunit A	IE18DRAFT_scaffold00004.4_165	67.5	3.4e-34	152.1	Methanosarcina sp. DSM 11855	Y
ASW-3	ASW-3_02253	F(420)H(2) dehydrogenase subunit K	IE18DRAFT_scaffold00004.4_173	59.8	3.9e-21	108.2	Methanosarcina sp. DSM 11855	Y
ASW-3	ASW-3_02246	F(420)H(2) dehydrogenase subunit B	M886DRAFT_scf7180000000008_quiver.1_2008	72	4.2e-76	292	Methanosarcina sp. SMA-21	Y
ASW-3	ASW-3_01727	F(420)H(2) dehydrogenase subunit N	BP07DRAFT_scaffold00001.1_191	63.2	1.6e-167	597	Methermicoccus shengliensis DSM 18856	Y
ASW-3	ASW-3_02248	F(420)H(2) dehydrogenase subunit D	BP07DRAFT_scaffold00005.5_29	61.6	2.4e-131	476.5	Methermicoccus shengliensis DSM 18856	Y
ASW-3	ASW-3_02252	F(420)H(2) dehydrogenase subunit J	BP07DRAFT_scaffold00005.5_33	49.4	3.1e-08	65.5	Methermicoccus shengliensis DSM 18856	Y
ASW-4	ASW-4_00296	F(420)H(2) dehydrogenase subunit J	P696DRAFT_scaffold00011.11_296	46.4	5.6e-09	67.8	Actinomadura oligospora ATCC 43269	N
ASW-4	ASW-4_00302	F(420)H(2) dehydrogenase subunit A	C230DRAFT_scaffold00004.4_34	47.9	4.9e-25	121.7	Alicyclobacillus pohliae DSM 22757	N
ASW-4	ASW-4_00298	F(420)H(2) dehydrogenase subunit H	K364DRAFT_scaffold00001.1_192	50.9	7e-83	315.5	Desulfitibacter alkalitolerans DSM 16504	N
ASW-4	ASW-4_00291	F(420)H(2) dehydrogenase subunit N	NC_007955_1182	58.4	1.7e-145	523.9	Methanococcoides burtonii DSM 6242	Y
ASW-4	ASW-4_00290	F(420)H(2) dehydrogenase subunit O	NC_014253_286	38.6	5.8e-12	78.2	Methanohalobium evestigatum Z-7303, DSM 3721	Y
ASW-4	ASW-4_00292	F(420)H(2) dehydrogenase subunit M	NC_014002_1595	58	2.1e-159	570.1	Methanohalophilus mahii SLP, DSM 5219	Y
ASW-4	ASW-4_00294	F(420)H(2) dehydrogenase subunit K	MettiDRAFT_Contig28.1_661	68	1e-28	133.7	Methanolobus tindarius DSM 2278	Y
ASW-4	ASW-4_00293	F(420)H(2) dehydrogenase subunit L	Sent_unknown_1643	61.4	3.6e-215	755.7	Methanosalsum zhilinae WeN5, DSM 4017	Y
ASW-4	ASW-4_00297	F(420)H(2) dehydrogenase subunit I	NC_011296_911	45.1	5e-10	72	Thermodesulfovibrio yellowstonii DSM 11347	N
ASW-4	ASW-4_00300	NADH-quinone oxidoreductase subunit C/D	AL139299_1001	49.6	2.8e-31	142.9	Thermoplasma acidophilum DSM 1728	N
ASW-4	ASW-4_00299	F(420)H(2) dehydrogenase subunit D	F606DRAFT_scaffold00004.4_191	50.3	3.4e-109	402.9	Zymophilus raffinosivorans DSM 20765	N
ASW-5	ASW-5_00036	F(420)H(2) dehydrogenase subunit H	K364DRAFT_scaffold00001.1_192	49.7	1.4e-83	317.8	Desulfitibacter alkalitolerans DSM 16504	N
ASW-5	ASW-5_00039	F(420)H(2) dehydrogenase subunit J	Contig131_3239	40.3	0.00053	51.2	Emticicia oligotrophica GPTSA100-15, DSM 17448	N
ASW-5	ASW-5_00038	F(420)H(2) dehydrogenase subunit J	H953DRAFT2_2524028702.13_4	50.7	1.2e-11	76.6	Euryarchaeota archaeon SCGC AB-637-J17 (Draft2)	N
ASW-5	ASW-5_00037	F(420)H(2) dehydrogenase subunit I	AOLK01000015_73	47.5	8.2e-13	81.3	Haloferax elongans ATCC BAA-1513	N
ASW-5	ASW-5_00032	F(420)H(2) dehydrogenase subunit A	Ga0039193_102_69	48.4	1.2e-26	127.1	Leptospirillum sp. Group II 'C75'	N
ASW-5	ASW-5_00042	F(420)H(2) dehydrogenase subunit M	NC_007955_1183	57.7	4.8e-164	585.5	Methanococcoides burtonii DSM 6242	Y
ASW-5	ASW-5_00043	F(420)H(2) dehydrogenase subunit N	NC_014002_1594	56.1	4.6e-143	515.8	Methanohalophilus mahii SLP, DSM 5219	Y
ASW-5	ASW-5_00044	F(420)H(2) dehydrogenase subunit O	NC_014002_1593	43.5	1e-16	94	Methanohalophilus mahii SLP, DSM 5219	Y
ASW-5	ASW-5_00040	F(420)H(2) dehydrogenase subunit K	MettiDRAFT_Contig28.1_661	75.5	2e-29	136	Methanolobus tindarius DSM 2278	Y
ASW-5	ASW-5_00041	F(420)H(2) dehydrogenase subunit L	Sent_unknown_1643	62.1	4.3e-213	748.8	Methanosalsum zhilinae WeN5, DSM 4017	Y
ASW-5	ASW-5_00033	F(420)H(2) dehydrogenase subunit B	Ga0056066_scaffold00001.1_141	68.3	7.2e-55	221.5	Sporolituus thermophilus DSM 23256	N
ASW-5	ASW-5_00034	NADH-quinone oxidoreductase subunit C/D	BA000011_1196	50	3.1e-30	139.4	Thermoplasma volcanium GSS1	N
ASW-5	ASW-5_00035	F(420)H(2) dehydrogenase subunit D	F606DRAFT_scaffold00004.4_191	52.3	6.7e-110	405.2	Zymophilus raffinosivorans DSM 20765	N
ASW-6	ASW-6_02037	NADH-quinone oxidoreductase subunit C/D	NZ_ACWD01000023_44	53.3	1.4e-30	140.6	Bacillus sp. 2_A_57_CT2	N
ASW-6	ASW-6_02035	F(420)H(2) dehydrogenase subunit H	K364DRAFT_scaffold00001.1_192	50.5	2.1e-84	320.5	Desulfitibacter alkalitolerans DSM 16504	N
ASW-6	ASW-6_02034	F(420)H(2) dehydrogenase subunit I	NC_010814_3145	40.3	8.1e-21	107.8	Geobacter lovleyi SZ	N
ASW-6	ASW-6_02036	F(420)H(2) dehydrogenase subunit D	AP012342_1697	48.6	1.4e-102	380.9	Leptospirillum ferrooxidans C2-3	N
ASW-6	ASW-6_02039	F(420)H(2) dehydrogenase subunit A	Ga0039193_102_69	52.2	5.2e-27	128.3	Leptospirillum sp. Group II 'C75'	N
ASW-6	ASW-6_02029	F(420)H(2) dehydrogenase subunit M	NC_014253_284	58.1	2.3e-166	593.2	Methanohalobium evestigatum Z-7303, DSM 3721	Y
ASW-6	ASW-6_02027	F(420)H(2) dehydrogenase subunit O	NC_014002_1593	45.1	1.5e-20	106.7	Methanohalophilus mahii SLP, DSM 5219	Y
ASW-6	ASW-6_02031	F(420)H(2) dehydrogenase subunit K	MettiDRAFT_Contig28.1_661	74.5	2.6e-29	135.6	Methanolobus tindarius DSM 2278	Y
ASW-6	ASW-6_02028	F(420)H(2) dehydrogenase subunit N	Sent_unknown_1641	56.2	2.6e-138	500	Methanosalsum zhilinae WeN5, DSM 4017	Y
ASW-6	ASW-6_02030	F(420)H(2) dehydrogenase subunit L	Sent_unknown_1643	63.2	3.1e-219	769.2	Methanosalsum zhilinae WeN5, DSM 4017	Y
ASW-6	ASW-6_02033	F(420)H(2) dehydrogenase subunit J	S._noursei_ATCC_11455_4615	53.3	4.9e-10	71.2	Streptomyces noursei ATCC 11455 Genome sequencing	N
BLZ2	BLZ2_03451	F(420)H(2) dehydrogenase subunit H	K364DRAFT_scaffold00001.1_192	47.4	5.9e-82	312.4	Desulfitibacter alkalitolerans DSM 16504	N
BLZ2	BLZ2_03452	F(420)H(2) dehydrogenase subunit I	AOLK01000015_73	50	1.4e-12	80.5	Haloferax elongans ATCC BAA-1513	N
BLZ2	BLZ2_03450	F(420)H(2) dehydrogenase subunit D	AP012342_1697	50.4	1.7e-108	400.6	Leptospirillum ferrooxidans C2-3	N
BLZ2	BLZ2_03447	F(420)H(2) dehydrogenase subunit A	Ga0039193_102_69	50.4	1.5e-26	126.7	Leptospirillum sp. Group II 'C75'	N
BLZ2	BLZ2_03459	F(420)H(2) dehydrogenase subunit O	NC_014253_286	38.2	6.4e-11	74.7	Methanohalobium evestigatum Z-7303, DSM 3721	Y
BLZ2	BLZ2_03458	F(420)H(2) dehydrogenase subunit N	NC_014002_1594	56.9	1.5e-146	527.3	Methanohalophilus mahii SLP, DSM 5219	Y
BLZ2	BLZ2_03455	F(420)H(2) dehydrogenase subunit K	MettiDRAFT_Contig28.1_661	73.4	9e-30	137.1	Methanolobus tindarius DSM 2278	Y
BLZ2	BLZ2_03456	F(420)H(2) dehydrogenase subunit L	Sent_unknown_1643	60.9	9.8e-213	747.7	Methanosalsum zhilinae WeN5, DSM 4017	Y
BLZ2	BLZ2_03457	F(420)H(2) dehydrogenase subunit M	Sent_unknown_1642	58.6	5.6e-160	572	Methanosalsum zhilinae WeN5, DSM 4017	Y
BLZ2	BLZ2_03448	F(420)H(2) dehydrogenase subunit B	Ga0056066_scaffold00001.1_141	65.5	2.4e-53	216.5	Sporolituus thermophilus DSM 23256	N
BLZ2	BLZ2_03453	F(420)H(2) dehydrogenase subunit J	Ttoyo_unknown_1255	57.3	3.8e-10	71.6	Thermanaeromonas toyohensis ToBE, DSM 14490	N
BLZ2	BLZ2_03449	NADH-quinone oxidoreductase subunit C/D	AL139299_1001	48.1	1.8e-30	140.2	Thermoplasma acidophilum DSM 1728	N
CMD-1	CMD-1_01191	NADH-quinone oxidoreductase subunit C/D	T323DRAFT_scaffold00010.10_93	50.4	3.2e-32	146	Bacillus bogoriensis ATCC BAA-922	N
CMD-1	CMD-1_01189	F(420)H(2) dehydrogenase subunit H	FP565575_2657	50.6	2.8e-84	320.1	Candidatus Methylomirabilis oxyfera	N
CMD-1	CMD-1_01188	F(420)H(2) dehydrogenase subunit I	NC_010814_3145	38.8	1.9e-19	103.2	Geobacter lovleyi SZ	N
CMD-1	CMD-1_01190	F(420)H(2) dehydrogenase subunit D	AP012342_1697	51.2	1.2e-111	411	Leptospirillum ferrooxidans C2-3	N
CMD-1	CMD-1_01193	F(420)H(2) dehydrogenase subunit A	AP012342_1700	50.4	3e-27	129	Leptospirillum ferrooxidans C2-3	N
CMD-1	CMD-1_00538	F(420)H(2) dehydrogenase subunit N	NC_014002_1594	55.8	6.2e-140	505.4	Methanohalophilus mahii SLP, DSM 5219	Y
CMD-1	CMD-1_00537	F(420)H(2) dehydrogenase subunit M	NC_007355_3280	63.8	3.6e-33	148.7	Methanosarcina barkeri Fusaro, DSM 804	Y
CMD-1	CMD-1_01187	F(420)H(2) dehydrogenase subunit J	NC_007644_958	51.9	1.7e-10	72.8	Moorella thermoacetica ATCC 39073	N
CMD-1	CMD-1_01192	F(420)H(2) dehydrogenase subunit B	Ga0056066_scaffold00001.1_141	64.8	1.2e-52	214.2	Sporolituus thermophilus DSM 23256	N
CMD-2	CMD-2_00311	F(420)H(2) dehydrogenase subunit A	C230DRAFT_scaffold00004.4_34	49.6	7.6e-26	124.4	Alicyclobacillus pohliae DSM 22757	N
CMD-2	CMD-2_00309	NADH-quinone oxidoreductase subunit C/D	NC_003909_5387	53.6	2.6e-29	136.3	Bacillus cereus ATCC 10987	N
CMD-2	CMD-2_00307	F(420)H(2) dehydrogenase subunit H	CP006730_831	52.2	1.4e-83	317.8	Dehalococcoides mccartyi GY50	N
CMD-2	CMD-2_00308	F(420)H(2) dehydrogenase subunit D	Dest_Contig00030_107	51.2	8.9e-110	404.8	Desulfonispora thiosulfatigenes GKNTAUT , DSM 11270	N
CMD-2	CMD-2_00306	F(420)H(2) dehydrogenase subunit I	NC_010814_3145	40.9	2.4e-20	106.3	Geobacter lovleyi SZ	N
CMD-2	CMD-2_00305	F(420)H(2) dehydrogenase subunit J	Haur_641228502_5286	52.1	1.4e-09	69.7	Herpetosiphon aurantiacus DSM 785	N
CMD-2	CMD-2_00310	F(420)H(2) dehydrogenase subunit B	Ga0056066_scaffold00001.1_141	66.2	3.1e-53	216.1	Sporolituus thermophilus DSM 23256	N
HGW-1	HGW-1_00075	NADH-quinone oxidoreductase subunit C/D	T323DRAFT_scaffold00010.10_93	49.6	2.6e-29	136.3	Bacillus bogoriensis ATCC BAA-922	N
HGW-1	HGW-1_00076	F(420)H(2) dehydrogenase subunit D	BR63DRAFT_scaffold00022.22_16	50.1	2.2e-108	400.2	Clostridiales bacterium DRI-13	N
HGW-1	HGW-1_00078	F(420)H(2) dehydrogenase subunit I	Ga0056096_scaffold00001.1_141	44.9	2.2e-10	73.2	Desulfuromusa kysingii DSM 7343	N
HGW-1	HGW-1_00073	F(420)H(2) dehydrogenase subunit A	Ga0039193_102_69	50.4	4e-27	128.6	Leptospirillum sp. Group II 'C75'	N
HGW-1	HGW-1_00083	F(420)H(2) dehydrogenase subunit M	NC_007955_1183	59.7	4.1e-163	582.4	Methanococcoides burtonii DSM 6242	Y
HGW-1	HGW-1_00084	F(420)H(2) dehydrogenase subunit N	NC_007955_1182	58.4	7.8e-143	515	Methanococcoides burtonii DSM 6242	Y
HGW-1	HGW-1_00085	F(420)H(2) dehydrogenase subunit O	NC_014002_1593	44.7	6.4e-19	101.3	Methanohalophilus mahii SLP, DSM 5219	Y
HGW-1	HGW-1_00081	F(420)H(2) dehydrogenase subunit K	MettiDRAFT_Contig28.1_661	73.7	4e-30	138.3	Methanolobus tindarius DSM 2278	Y
HGW-1	HGW-1_00082	F(420)H(2) dehydrogenase subunit L	Sent_unknown_1643	60.9	3.2e-216	759.2	Methanosalsum zhilinae WeN5, DSM 4017	Y
HGW-1	HGW-1_00079	F(420)H(2) dehydrogenase subunit J	NZ_ADVR01000120_59	51.9	5.9e-11	74.3	Oscillochloris trichoides DG6	N
HGW-1	HGW-1_00074	F(420)H(2) dehydrogenase subunit B	Ga0056066_scaffold00001.1_141	65.8	6.3e-54	218.4	Sporolituus thermophilus DSM 23256	N
HGW-1	HGW-1_00077	F(420)H(2) dehydrogenase subunit H	NC_013525_1566	51.2	5.8e-82	312.4	Thermobaculum terrenum YNP1, ATCC BAA-798	N
M.Ferri	M.Ferri_00151	F(420)H(2) dehydrogenase subunit H	K364DRAFT_scaffold00001.1_192	47.4	1.7e-81	310.8	Desulfitibacter alkalitolerans DSM 16504	N
M.Ferri	M.Ferri_00152	F(420)H(2) dehydrogenase subunit J	H953DRAFT2_2524028702.13_4	54.5	5.9e-11	74.3	Euryarchaeota archaeon SCGC AB-637-J17 (Draft2)	N
M.Ferri	M.Ferri_00147	F(420)H(2) dehydrogenase subunit A	Ga0039193_102_69	52.2	2.4e-27	129.4	Leptospirillum sp. Group II 'C75'	N
M.Ferri	M.Ferri_00158	F(420)H(2) dehydrogenase subunit O	NC_014253_286	35.6	1.9e-10	73.2	Methanohalobium evestigatum Z-7303, DSM 3721	Y
M.Ferri	M.Ferri_00157	F(420)H(2) dehydrogenase subunit N	NC_014002_1594	56.6	6.4e-145	521.9	Methanohalophilus mahii SLP, DSM 5219	Y
M.Ferri	M.Ferri_00154	F(420)H(2) dehydrogenase subunit K	MettiDRAFT_Contig28.1_661	74.5	4e-30	138.3	Methanolobus tindarius DSM 2278	Y
M.Ferri	M.Ferri_00155	F(420)H(2) dehydrogenase subunit L	Sent_unknown_1643	59.6	3.2e-211	742.7	Methanosalsum zhilinae WeN5, DSM 4017	Y
M.Ferri	M.Ferri_00156	F(420)H(2) dehydrogenase subunit M	Sent_unknown_1642	59.4	1.1e-163	584.3	Methanosalsum zhilinae WeN5, DSM 4017	Y
M.Ferri	M.Ferri_00149	NADH-quinone oxidoreductase subunit C/D	NC_005877_1418	51.1	1.7e-28	133.7	Picrophilus torridus DSM 9790	N
M.Ferri	M.Ferri_00148	F(420)H(2) dehydrogenase subunit B	Ga0056066_scaffold00001.1_141	66.2	4e-53	215.7	Sporolituus thermophilus DSM 23256	N
M.Ferri	M.Ferri_00150	F(420)H(2) dehydrogenase subunit D	F606DRAFT_scaffold00004.4_191	50.1	9.9e-109	401.4	Zymophilus raffinosivorans DSM 20765	N
M.Nitro	M.Nitro_00958	F(420)H(2) dehydrogenase subunit H	NZ_AFGF01000005_43	52.5	3.8e-81	309.7	Acetonema longum APO-1, DSM 6540	N
M.Nitro	M.Nitro_00962	F(420)H(2) dehydrogenase subunit A	PMI05_NODE_89_len_63827_cov_210_259109.78_3	48.8	3.8e-25	122.1	Brevibacillus sp. BC25	N
M.Nitro	M.Nitro_00959	F(420)H(2) dehydrogenase subunit D	BR63DRAFT_scaffold00022.22_16	51.2	4.3e-112	412.5	Clostridiales bacterium DRI-13	N
M.Nitro	M.Nitro_00952	F(420)H(2) dehydrogenase subunit M	NC_014253_284	57.9	1.7e-161	577	Methanohalobium evestigatum Z-7303, DSM 3721	Y
M.Nitro	M.Nitro_00950	F(420)H(2) dehydrogenase subunit O	NC_014002_1593	40.2	2.5e-15	89.4	Methanohalophilus mahii SLP, DSM 5219	Y
M.Nitro	M.Nitro_00951	F(420)H(2) dehydrogenase subunit N	NC_014002_1594	56	1.3e-140	507.7	Methanohalophilus mahii SLP, DSM 5219	Y
M.Nitro	M.Nitro_00954	F(420)H(2) dehydrogenase subunit K	MettiDRAFT_Contig28.1_661	72	9.1e-30	137.1	Methanolobus tindarius DSM 2278	Y
M.Nitro	M.Nitro_00953	F(420)H(2) dehydrogenase subunit L	Sent_unknown_1643	62.5	3.6e-215	755.7	Methanosalsum zhilinae WeN5, DSM 4017	Y
M.Nitro	M.Nitro_00957	F(420)H(2) dehydrogenase subunit I	H152DRAFT_scaffold00001.1_585	50	2.9e-10	72.8	Teredinibacter sp. 1162T.S.0a.05	N
M.Nitro	M.Nitro_00956	F(420)H(2) dehydrogenase subunit J	Ttoyo_unknown_1255	50.6	2.6e-09	68.9	Thermanaeromonas toyohensis ToBE, DSM 14490	N
M.Nitro	M.Nitro_00960	NADH-quinone oxidoreductase subunit C/D	AL139299_1001	49.6	8.9e-30	137.9	Thermoplasma acidophilum DSM 1728	N
MGW-1	MGW-1_01993	F(420)H(2) dehydrogenase subunit J	P696DRAFT_scaffold00011.11_296	50	1e-10	73.6	Actinomadura oligospora ATCC 43269	N
MGW-1	MGW-1_01999	F(420)H(2) dehydrogenase subunit A	NC_014829_4114	46.2	2.9e-25	122.5	Bacillus cellulosilyticus N-4, DSM 2522	N
MGW-1	MGW-1_01994	F(420)H(2) dehydrogenase subunit I	NZ_DS999411_741	47.7	2.4e-12	79.7	Gamma proteobacterium sp. NOR51-B	N
MGW-1	MGW-1_01988	F(420)H(2) dehydrogenase subunit N	NC_007955_1182	59.3	2.4e-144	520	Methanococcoides burtonii DSM 6242	Y
MGW-1	MGW-1_01987	F(420)H(2) dehydrogenase subunit O	NC_014253_286	38.6	2.4e-10	72.8	Methanohalobium evestigatum Z-7303, DSM 3721	Y
MGW-1	MGW-1_01989	F(420)H(2) dehydrogenase subunit M	NC_014002_1595	58.5	9.8e-165	587.8	Methanohalophilus mahii SLP, DSM 5219	Y
MGW-1	MGW-1_01991	F(420)H(2) dehydrogenase subunit K	MettiDRAFT_Contig28.1_661	71	1.1e-30	140.2	Methanolobus tindarius DSM 2278	Y
MGW-1	MGW-1_01990	F(420)H(2) dehydrogenase subunit L	Sent_unknown_1643	60	5.8e-213	748.4	Methanosalsum zhilinae WeN5, DSM 4017	Y
MGW-1	MGW-1_01995	F(420)H(2) dehydrogenase subunit H	NZ_ABOX02000011_27	52.2	2.2e-81	310.5	Pedosphaera parvula Ellin514	N
MGW-1	MGW-1_01997	NADH-quinone oxidoreductase subunit C/D	NC_015681_1668	34.2	9e-15	87.8	Thermodesulfatator indicus CIR29812, DSM 15286	N
MGW-1	MGW-1_01996	F(420)H(2) dehydrogenase subunit D	F606DRAFT_scaffold00004.4_191	50	1e-105	391.3	Zymophilus raffinosivorans DSM 20765	N
Mn-1	Mn-1_01184	NADH-quinone oxidoreductase subunit C/D	T323DRAFT_scaffold00010.10_93	50.4	1e-30	141	Bacillus bogoriensis ATCC BAA-922	N
Mn-1	Mn-1_01182	F(420)H(2) dehydrogenase subunit H	K364DRAFT_scaffold00001.1_192	49.5	1.3e-81	311.2	Desulfitibacter alkalitolerans DSM 16504	N
Mn-1	Mn-1_01181	F(420)H(2) dehydrogenase subunit I	AOLK01000015_73	48.8	6.9e-12	78.2	Haloferax elongans ATCC BAA-1513	N
Mn-1	Mn-1_01186	F(420)H(2) dehydrogenase subunit A	Ga0039193_102_69	52.2	6.8e-27	127.9	Leptospirillum sp. Group II 'C75'	N
Mn-1	Mn-1_01174	F(420)H(2) dehydrogenase subunit O	NC_014253_286	36.3	4.9e-11	75.1	Methanohalobium evestigatum Z-7303, DSM 3721	Y
Mn-1	Mn-1_01176	F(420)H(2) dehydrogenase subunit M	NC_014253_284	56.7	4.3e-160	572.4	Methanohalobium evestigatum Z-7303, DSM 3721	Y
Mn-1	Mn-1_01175	F(420)H(2) dehydrogenase subunit N	NC_014002_1594	56.9	9e-147	528.1	Methanohalophilus mahii SLP, DSM 5219	Y
Mn-1	Mn-1_01178	F(420)H(2) dehydrogenase subunit K	MettiDRAFT_Contig28.1_661	73.4	5.3e-30	137.9	Methanolobus tindarius DSM 2278	Y
Mn-1	Mn-1_01177	F(420)H(2) dehydrogenase subunit L	Sent_unknown_1643	60.4	8.3e-212	744.6	Methanosalsum zhilinae WeN5, DSM 4017	Y
Mn-1	Mn-1_01180	F(420)H(2) dehydrogenase subunit J	MTYDRAFT_BARR01000041_1.41_230	56.6	5.9e-11	74.3	Moorella thermoacetica Y72	N
Mn-1	Mn-1_01183	F(420)H(2) dehydrogenase subunit D	F606DRAFT_scaffold00004.4_191	50.7	6.8e-110	405.2	Zymophilus raffinosivorans DSM 20765	N
Mn-2	cleaned.Mn-2_01294	NADH-quinone oxidoreductase subunit C/D	T323DRAFT_scaffold00010.10_93	44.8	3.4e-29	136	Bacillus bogoriensis ATCC BAA-922	N
Mn-2	cleaned.Mn-2_01292	F(420)H(2) dehydrogenase subunit H	NoneDRAFT_BAEV01000010_1.10_46	51.8	1.1e-80	308.1	Clostridium arbusti SL206	N
Mn-2	cleaned.Mn-2_01296	F(420)H(2) dehydrogenase subunit A	Ga0039193_102_69	50	1.8e-27	129.8	Leptospirillum sp. Group II 'C75'	N
Mn-2	cleaned.Mn-2_01284	F(420)H(2) dehydrogenase subunit O	NC_014253_286	37.6	4.4e-12	78.6	Methanohalobium evestigatum Z-7303, DSM 3721	Y
Mn-2	cleaned.Mn-2_01285	F(420)H(2) dehydrogenase subunit N	NC_014002_1594	59.1	1.3e-150	540.8	Methanohalophilus mahii SLP, DSM 5219	Y
Mn-2	cleaned.Mn-2_01288	F(420)H(2) dehydrogenase subunit K	MettiDRAFT_Contig28.1_661	71.3	1.3e-28	133.3	Methanolobus tindarius DSM 2278	Y
Mn-2	cleaned.Mn-2_01286	F(420)H(2) dehydrogenase subunit M	Sent_unknown_1642	61	4.6e-167	595.5	Methanosalsum zhilinae WeN5, DSM 4017	Y
Mn-2	cleaned.Mn-2_01287	F(420)H(2) dehydrogenase subunit L	Sent_unknown_1643	59.2	8.9e-206	724.5	Methanosalsum zhilinae WeN5, DSM 4017	Y
Mn-2	cleaned.Mn-2_01290	F(420)H(2) dehydrogenase subunit J	NZ_ADVR01000120_59	51.9	6.5e-10	70.9	Oscillochloris trichoides DG6	N
Mn-2	cleaned.Mn-2_01293	F(420)H(2) dehydrogenase subunit D	ERIC2_c_64	50.7	6.8e-110	405.2	Paenibacillus larvae larvae 4-309, DSM 25430	N
Mn-2	cleaned.Mn-2_01291	F(420)H(2) dehydrogenase subunit I	CP002916_214	45.5	1.4e-09	70.5	Thermoplasmatales archaeon BRNA1	N
IPS-1	IPS-1_02584	F(420)H(2) dehydrogenase subunit A	CP002919_926~2519103101	49.18	2.68e-37	130	Leptospirillum ferriphilum ML-04	N
IPS-1	IPS-1_02583	F(420)H(2) dehydrogenase subunit B	Ga0056066_scaffold00001.1_141~2599185233	67.586	3.61e-70	218	Sporolituus thermophilus DSM 23256	N
IPS-1	IPS-1_02582	NADH-quinone oxidoreductase subunit C/D	AL139299_1001~638154521	48.551	1.07e-38	137	Thermoplasma acidophilum DSM 1728	N
IPS-1	IPS-1_02581	F(420)H(2) dehydrogenase subunit D	BR63DRAFT_scaffold00022.22_16~2574179745	50.394	1.78e-140	412	Clostridiales bacterium DRI-13	N
IPS-1	IPS-1_02580	F(420)H(2) dehydrogenase subunit H	Clopa_Contig103.1_2009~2509276060	50.407	2.59e-31	123	Clostridium pasteurianum BC1	N
IPS-1	IPS-1_02579	F(420)H(2) dehydrogenase subunit H	NC_014831_336~649633101	56.383	1.24e-63	207	Thermaerobacter marianensis 7p75a	N
IPS-1	IPS-1_02578	F(420)H(2) dehydrogenase subunit I	NC_007355_3285~637000162	39.837	7.45e-26	102	Methanosarcina barkeri Fusaro	Y
IPS-1	IPS-1_02577	F(420)H(2) dehydrogenase subunit J	H742DRAFT_APIV01000001_1.1_703~2554235020	49.333	6.33e-18	83.2	Leptospirillum ferriphilum ML-04	N
IPS-1	IPS-1_02575	F(420)H(2) dehydrogenase subunit K	MettiDRAFT_Contig28.1_661~2515075008	75.532	5.74e-47	153	Methanolobus tindarius	Y
IPS-1	IPS-1_02574	F(420)H(2) dehydrogenase subunit L	Sent_unknown_1643~2502790017	63.142	0	766	Methanosalsum zhilinae WeN5	Y
IPS-1	IPS-1_02573	F(420)H(2) dehydrogenase subunit M	NC_014253_284~648028039	59.155	0	622	Methanohalobium evestigatum Z-7303	Y
IPS-1	IPS-1_02572	F(420)H(2) dehydrogenase subunit N	NC_014002_1594~646564550	56.879	0	559	Methanohalophilus mahii SLP	Y
IPS-1	IPS-1_02571	F(420)H(2) dehydrogenase subunit O	NC_014002_1593~646564550	43.089	6.75e-21	88.6	Methanohalophilus mahii SLP	Y

## Sheet: F.) MHC stats - ANME2d
Genome ID	No. ORFs	No. of MHCs ≥3	MHCs % in genome	Avg. CXXCH motifs per MHC	Max CXXCH motifs in an MHC
ASW-1	1777	12	0.68	5.08	8
ASW-2	2798	26	0.93	8.46	40
ASW-3	2814	15	0.53	7.27	16
ASW-4	2365	22	0.93	7	15
ASW-5	3171	26	0.82	17.58	97
ASW-6	2386	32	1.34	11.16	62
BLZ2	3943	34	0.86	9.65	54
CMD-1	2139	11	0.51	6.45	13
CMD-2	1599	6	0.38	6.5	13
HGW-1	2162	25	1.16	14.6	69
IPS-1	3781	49	1.3	10.37	38
M.Ferri	2972	47	1.58	11.28	51
M.Nitro	3382	38	1.12	8.03	29
MGW-1	2333	3	0.13	7.33	11
Mn-1	3673	43	1.17	14.19	57
Mn-2	3636	25	0.69	16.12	113

## Sheet: G.) MHC stats - general
GTDB_taxonomy	No. of Genomes	Average no. of MHCs per MAG	Highest number of CXXCH in a MHC	Most number of MHC in a MAG
d__Bacteria;p__Desulfuromonadota;c__Desulfuromonadia;o__Geobacterales;f__Geobacteraceae	18	58.2222	48	87
d__Bacteria;p__Deferrisomatota;c__Defferisomatia;o__Defferisomatales;f__Defferisomataceae	1	55	46	55
d__Bacteria;p__Desulfuromonadota;c__Desulfuromonadia;o__Desulfuromonadales;f__Desulfuromonadaceae_A	3	50.6667	87	56
d__Bacteria;p__Nitrospirota;c__UBA9217;o__UBA9217;f__UBA9217	3	46.6667	36	50
d__Bacteria;p__Desulfuromonadota;c__Desulfuromonadia;o__Desulfuromonadales;f__Geoalkalibacteraceae	2	46	75	51
d__Bacteria;p__Desulfuromonadota;c__Desulfuromonadia;o__Desulfuromonadales;f__BM501	1	44	20	44
d__Bacteria;p__Myxococcota;c__Myxococcia;o__Myxococcales;f__Anaeromyxobacteraceae	5	41.4	46	50
d__Bacteria;p__Proteobacteria;c__Gammaproteobacteria;o__Thiohalomonadales;f__SG8-11	2	39.5	92	42
d__Bacteria;p__Desulfuromonadota;c__Desulfuromonadia;o__Desulfuromonadales;f__Desulfuromonadaceae_C	1	38	69	38
d__Bacteria;p__Deferrisomatota;c__Defferisomatia;o__Defferisomatales;f__BM512	2	37.5	31	39
d__Bacteria;p__Actinobacteriota;c__Coriobacteriia;o__OPB41;f__PHET01	1	37	23	37
d__Bacteria;p__Desulfuromonadota;c__Desulfuromonadia;o__Desulfuromonadales;f__Desulfuromonadaceae	10	36.5	87	56
d__Bacteria;p__Desulfobacterota;c__Desulfobulbia;o__Desulfobulbales;f__BM004	2	35	79	44
d__Bacteria;p__Firmicutes_B;c__Thermincolia;o__Thermincolales;f__Thermincolaceae	1	35	58	35
d__Bacteria;p__Desulfuromonadota;c__Desulfuromonadia;o__Desulfuromonadales;f__Geopsychrobacteraceae	9	34.8889	62	56
d__Bacteria;p__Nitrospirota;c__Thermodesulfovibrionia;o__SZUA-242;f__SZUA-242	1	34	33	34
d__Bacteria;p__Desulfuromonadota;c__Desulfuromonadia;o__Desulfuromonadales;f__ATBO01	1	34	26	34
d__Bacteria;p__Firmicutes_B;c__Thermincolia;o__Thermincolales;f__UBA2595	2	33	45	49
d__Bacteria;p__CG2-30-70-394;c__CG2-30-70-394;o__CG2-30-70-394;f__CG2-30-70-394	1	33	29	33
d__Bacteria;p__Desulfuromonadota;c__Desulfuromonadia;o__Desulfuromonadales;f__SZUA-540	1	32	26	32
d__Bacteria;p__Nitrospirota;c__Thermodesulfovibrionia;o__Thermodesulfovibrionales;f__JdFR-88	1	32	21	32
d__Bacteria;p__Desulfuromonadota;c__Desulfuromonadia;o__Desulfuromonadales;f__DDH964	1	31	63	31
d__Bacteria;p__Firmicutes_B;c__Thermincolia_A;o__Carboxydocellales;f__Carboxydocellaceae	1	31	49	31
d__Bacteria;p__Desulfobacterota;c__Desulfobacteria;o__Desulfobacterales;f__UBA5616	1	31	20	31
d__Bacteria;p__Nitrospirota;c__Thermodesulfovibrionia;o__UBA6902;f__UBA6902	5	30.6	26	47
d__Bacteria;p__Nitrospirota;c__Thermodesulfovibrionia;o__Thermodesulfovibrionales;f__BMS3Bbin05	1	30	21	30
d__Bacteria;p__Desulfobacterota;c__Desulfobulbia;o__Desulfobulbales;f__Desulfurivibrionaceae	15	29.9333	46	58
d__Bacteria;p__Desulfuromonadota;c__Desulfuromonadia;o__Desulfuromonadales;f__Geothermobacteraceae	3	29	63	31
d__Bacteria;p__Verrucomicrobiota;c__Verrucomicrobiae;o__Pedosphaerales;f__GCA-2715965	1	29	10	29
d__Bacteria;p__Desulfuromonadota;c__Desulfuromonadia;o__Desulfuromonadales;f__UBA2197	3	28.3333	26	32
d__Bacteria;p__Myxococcota;c__UBA9042;o__PHBI01;f__PHBI01	1	28	47	28
d__Bacteria;p__Nitrospirota;c__Thermodesulfovibrionia;o__Thermodesulfovibrionales;f__UBA9159	1	28	13	28
d__Bacteria;p__Actinobacteriota;c__Coriobacteriia;o__OPB41;f__UBA2279	9	27.6667	75	40
d__Bacteria;p__Desulfuromonadota;c__Desulfuromonadia;o__Desulfuromonadales;f__UBA2294	3	27.3333	39	35
d__Bacteria;p__Desulfuromonadota;c__Desulfuromonadia;o__Desulfuromonadales;f__BM515	1	27	30	27
d__Bacteria;p__Nitrospirota;c__Thermodesulfovibrionia;o__Thermodesulfovibrionales;f__UBA6898	7	27	26	38
d__Bacteria;p__Nitrospinota;c__2-12-FULL-45-22;o__2-12-FULL-45-22;f__2-12-FULL-45-22	1	27	16	27
d__Bacteria;p__Proteobacteria;c__Gammaproteobacteria;o__Enterobacterales;f__Shewanellaceae	55	26.8182	12	63
d__Bacteria;p__Nitrospirota;c__Thermodesulfovibrionia;o__Thermodesulfovibrionales;f__JdFR-86	1	26	45	26
d__Bacteria;p__Desulfobacterota;c__Desulfobacteria;o__Desulfobacterales;f__Desulfosarcinaceae_A	1	26	26	26
d__Bacteria;p__Firmicutes_B;c__Moorellia;o__Calderihabitantales;f__Calderihabitantaceae	1	26	19	26
d__Bacteria;p__Acidobacteriota;c__Blastocatellia;o__UBA7656;f__UBA7656	2	26	12	32
d__Archaea;p__Halobacterota;c__Methanosarcinia;o__Methanosarcinales;f__Methanoperedenaceae	16	25.875	113	50
d__Bacteria;p__Actinobacteriota;c__UBA9087;o__UBA10029;f__UBA10029	2	25.5	13	26
d__Bacteria;p__Desulfuromonadota;c__Desulfuromonadia;o__Geobacterales;f__Pelobacteraceae	17	25.1765	38	53
d__Bacteria;p__Calditrichota;c__Calditrichia;o__Calditrichales;f__Calditrichaceae	1	25	22	25
d__Bacteria;p__Acidobacteriota;c__Aminicenantia;o__Aminicenantales;f__Aminicenantaceae	1	25	21	25
d__Bacteria;p__Desulfobacterota;c__Thermodesulfobacteria;o__Thermodesulfobacteriales;f__Thermodesulfatatoraceae	3	24.6667	26	27
d__Bacteria;p__Planctomycetota;c__Brocadiae;o__Brocadiales;f__Scalinduaceae	4	24.25	12	34
d__Bacteria;p__Myxococcota;c__Polyangia;o__Haliangiales;f__Haliangiaceae	2	24	29	25
d__Bacteria;p__Desulfuromonadota;c__Desulfuromonadia;o__Desulfuromonadales;f__BM103	1	24	13	24
d__Bacteria;p__Firmicutes_G;c__UBA5301;o__UBA5301;f__UBA5301	1	24	12	24
d__Bacteria;p__Acidobacteriota;c__UBA6911;o__UBA6911;f__UBA6911	2	23.5	14	34
d__Bacteria;p__Planctomycetota;c__Brocadiae;o__Brocadiales;f__Brocadiaceae	9	23.1111	16	36
d__Bacteria;p__Zixibacteria;c__MSB-5A5;o__GN15;f__FEB-12	1	23	42	23
d__Bacteria;p__Desulfobacterota;c__Desulfofervidia;o__Desulfofervidales;f__Desulfofervidaceae	1	23	26	23
d__Bacteria;p__KSB1;c__UBA2214;o__JdFR-76;f__JdFR-76	1	23	24	23
d__Bacteria;p__Firmicutes_B;c__Moorellia;o__PH28-bin88;f__PH28-bin88	1	23	10	23
d__Bacteria;p__Bacteroidota;c__SZUA-365;o__SZUA-365;f__SZUA-365	2	22.5	25	23
d__Bacteria;p__Firmicutes_F;c__Halanaerobiia;o__Halobacteroidales;f__Acetohalobiaceae	2	22.5	16	26
d__Bacteria;p__Zixibacteria;c__MSB-5A5;o__GN15;f__PGXB01	1	22	21	22
d__Bacteria;p__Zixibacteria;c__MSB-5A5;o__UM-FILTER-46-8;f__UM-FILTER-46-8	1	22	21	22
d__Bacteria;p__CG2-30-53-67;c__CG2-30-53-67;o__CG2-30-53-67;f__CG2-30-53-67	1	22	13	22
d__Bacteria;p__Desulfobacterota;c__Desulfobacteria;o__C00003060;f__C00003106	1	21	26	21
d__Bacteria;p__Desulfobacterota;c__Dissulfuribacteria;o__Dissulfuribacterales;f__UBA3076	3	21	26	25
d__Bacteria;p__Thermosulfidibacterota;c__Thermosulfidibacteria;o__Thermosulfidibacterales;f__Thermosulfidibacteraceae	1	21	26	21
d__Bacteria;p__Nitrospirota;c__RBG-16-64-22;o__RBG-16-64-22;f__RBG-16-64-22	1	21	24	21
d__Bacteria;p__KSB1;c__UBA2214;o__JdFR-76;f__BMS3Abin05	1	21	23	21
d__Bacteria;p__Planctomycetota;c__Phycisphaerae;o__UBA1845;f__UBA1845	1	21	23	21
d__Bacteria;p__Armatimonadota;c__Abditibacteria;o__CG2-30-59-28;f__CG2-30-66-41	1	21	21	21
d__Bacteria;p__Bacteroidota;c__UBA10030;o__UBA10030;f__SZUA-254	1	21	19	21
d__Bacteria;p__Desulfobacterota;c__Dissulfuribacteria;o__Dissulfuribacterales;f__Dissulfuribacteraceae	1	21	12	21
d__Bacteria;p__Deferribacterota;c__Deferribacteres;o__Deferribacterales;f__Denitrovibrionaceae	7	20.4286	28	34
d__Bacteria;p__Nitrospirota;c__Thermodesulfovibrionia;o__Thermodesulfovibrionales;f__SM23-35	3	20.3333	26	28
d__Bacteria;p__Myxococcota;c__Bradimonadia;o__Bradymonadales;f__UBA4248	2	20	38	38
d__Bacteria;p__Deferribacterota;c__Deferribacteres;o__Deferribacterales;f__Deferribacteraceae	1	20	28	20
d__Bacteria;p__Elusimicrobiota;c__UBA5214;o__UBA5214;f__UBA5214	1	20	28	20
d__Bacteria;p__Nitrospinota;c__UBA9942;o__UBA9942;f__SZUA-224	1	20	26	20
d__Bacteria;p__Firmicutes_B;c__Desulfotomaculia;o__Carboxydothermales;f__Carboxydothermaceae	3	20	20	26
d__Bacteria;p__MBNT15;c__MBNT15;o__MBNT15;f__MBNT15	9	19.8889	32	27
d__Bacteria;p__Nitrospirota;c__Thermodesulfovibrionia;o__Thermodesulfovibrionales;f__UBA9935	5	19.8	26	31
d__Bacteria;p__Schekmanbacteria;c__GWA2-38-11;o__GWA2-38-11;f__GWA2-38-11	3	19.6667	25	22
d__Bacteria;p__Zixibacteria;c__MSB-5A5;o__UBA10806;f__UBA10806	2	19.5	43	23
d__Bacteria;p__Actinobacteriota;c__Coriobacteriia;o__OPB41;f__UBA912	2	19.5	39	20
d__Bacteria;p__Desulfuromonadota;c__Desulfuromonadia;o__Desulfuromonadales;f__SZUA-401	2	19.5	24	27
d__Bacteria;p__Proteobacteria;c__Magnetococcia;o__Magnetococcales;f__UBA8363	4	19.5	11	28
d__Bacteria;p__Eisenbacteria;c__RBG-16-71-46;o__SZUA-252;f__SZUA-252	1	19	42	19
d__Bacteria;p__Marinisomatota;c__UBA8477;o__UBA8477;f__UBA8477	1	19	41	19
d__Bacteria;p__Desulfobacterota;c__Desulfobacteria;o__C00003060;f__C00003060	1	19	26	19
d__Bacteria;p__Desulfobacterota;c__Desulfomonilia;o__Desulfomonilales;f__Desulfomonilaceae	1	19	16	19
d__Bacteria;p__Acidobacteriota;c__Acidobacteriae;o__Bryobacterales;f__Bryobacteraceae	32	18.6875	43	33
d__Bacteria;p__Krumholzibacteriota;c__Krumholzibacteria;o__LZORAL124-64-63;f__LZORAL124-64-63	2	18.5	49	26
d__Bacteria;p__Myxococcota;c__Polyangia;o__Palsa-1104;f__Palsa-1104	2	18.5	30	24
d__Bacteria;p__BMS3Abin14;c__BMS3Abin14;o__BMS3Abin14;f__BMS3Abin14	3	18.3333	15	25
d__Bacteria;p__GWC2-55-46;c__GWC2-55-46;o__GWC2-55-46;f__GWC2-42-11	1	18	38	18
d__Bacteria;p__Acidobacteriota;c__Thermoanaerobaculia;o__UBA5066;f__UBA5066	2	18	19	20
d__Bacteria;p__Planctomycetota;c__GCA-002687715;o__GCA-002687715;f__GCA-002687715	2	18	17	26
d__Bacteria;p__Chloroflexota;c__Anaerolineae;o__UBA4142;f__UBA4142	1	18	15	18
d__Bacteria;p__Planctomycetota;c__UBA8108;o__UBA8890;f__UBA8898	1	18	13	18
d__Bacteria;p__Proteobacteria;c__Gammaproteobacteria;o__Burkholderiales;f__UBA6910	1	18	11	18
d__Bacteria;p__Desulfobacterota;c__BSN033;o__BSN033;f__UBA1163	5	17.2	26	25
d__Bacteria;p__Proteobacteria;c__Gammaproteobacteria;o__Chromatiales;f__Sedimenticolaceae	19	17	67	30
d__Bacteria;p__GWC2-55-46;c__GWC2-55-46;o__GWC2-55-46;f__GWC2-55-46	5	17	62	21
d__Bacteria;p__Proteobacteria;c__Gammaproteobacteria;o__Thiohalomonadales;f__UBA6915	1	17	36	17
d__Bacteria;p__Bdellovibrionota;c__Bacteriovoracia;o__UBA1018;f__UBA1018	4	17	30	29
d__Bacteria;p__GWC2-55-46;c__GWC2-55-46;o__GWC2-55-46;f__UBA9637	2	17	26	18
d__Bacteria;p__Nitrospinota;c__UBA9942;o__UBA9942;f__UBA9942	3	17	26	19
d__Bacteria;p__Desulfobacterota;c__Desulfobacteria;o__Desulfatiglandales;f__HGW-15	1	17	19	17
d__Bacteria;p__Desulfobacterota;c__Desulfobacteria;o__Desulfobacterales;f__4572-123	1	17	16	17
d__Bacteria;p__Desulfobacterota;c__Desulfobacteria;o__Desulfobacterales;f__Desulfosarcinaceae_B	2	17	16	18
d__Bacteria;p__Desulfobacterota;c__Desulfobacteria;o__Desulfobacterales;f__Magnetomoraceae	1	17	15	17
d__Bacteria;p__Planctomycetota;c__Planctomycetes;o__Pirellulales;f__Pirellulaceae	47	16.3191	14	41
d__Bacteria;p__Desulfobacterota;c__Desulfobulbia;o__Desulfobulbales;f__Desulfocapsaceae	20	16.05	22	33
d__Archaea;p__Hydrothermarchaeota;c__Hydrothermarchaeia;o__Hydrothermarchaeales;f__Hydrothermarchaeaceae	1	16	67	16
d__Bacteria;p__Lindowbacteria;c__2-12-FULL-62-27;o__2-12-FULL-62-27;f__2-12-FULL-62-27	1	16	42	16
d__Bacteria;p__Nitrospirota;c__Thermodesulfovibrionia;o__Thermodesulfovibrionales;f__JdFR-85	4	16	26	25
d__Bacteria;p__Actinobacteriota;c__Coriobacteriia;o__OPB41;f__UBA3086	1	16	24	16
d__Bacteria;p__Bacteroidota;c__Bacteroidia;o__Bacteroidales;f__UBA12170	1	16	22	16
d__Bacteria;p__Gemmatimonadota;c__Glassbacteria;o__GWA2-58-10;f__GWA2-58-10	1	16	22	16
d__Bacteria;p__Desulfobacterota;c__Syntrophobacteria;o__BM002;f__BM002	1	16	18	16
d__Bacteria;p__Methylomirabilota;c__Methylomirabilia;o__Methylomirabilales;f__2-02-FULL-66-22	1	16	17	16
d__Bacteria;p__Acidobacteriota;c__Thermoanaerobaculia;o__UBA2201;f__UBA2201	1	16	14	16
d__Bacteria;p__Deferribacterota;c__Deferribacteres;o__Deferribacterales;f__Mucispirillaceae	1	16	12	16
d__Bacteria;p__Desulfobacterota;c__Syntrophobacteria;o__Syntrophobacterales;f__Syntrophobacteraceae	10	15.9	20	42
d__Bacteria;p__Planctomycetota;c__Planctomycetes;o__Planctomycetales;f__Planctomycetaceae	18	15.8333	10	26
d__Bacteria;p__Acidobacteriota;c__Thermoanaerobaculia;o__Thermoanaerobaculales;f__Thermoanaerobaculaceae	5	15.6	21	27
d__Bacteria;p__Aquificota;c__Desulfurobacteriia;o__Desulfurobacteriales;f__Desulfurobacteriaceae	5	15.2	28	19
d__Bacteria;p__Eisenbacteria;c__RBG-16-71-46;o__RBG-16-71-46;f__RBG-16-71-46	1	15	42	15
d__Bacteria;p__Myxococcota;c__XYA12-FULL-58-9;o__XYA12-FULL-58-9;f__XYA12-FULL-58-9	1	15	30	15
d__Bacteria;p__Desulfobacterota;c__Desulfobacteria;o__C00003060;f__S7086C20	1	15	26	15
d__Bacteria;p__Actinobacteriota;c__Coriobacteriia;o__OPB41;f__PALSA-660	1	15	20	15
d__Bacteria;p__Desulfobacterota;c__Desulfobacteria;o__Desulfobacterales;f__UBA2245	1	15	20	15
d__Bacteria;p__AABM5-125-24;c__AABM5-125-24;o__BMS3BBIN04;f__BMS3BBIN04	1	15	18	15
d__Bacteria;p__Chloroflexota;c__Anaerolineae;o__Anaerolineales;f__UBA11858	1	15	18	15
d__Bacteria;p__Acidobacteriota;c__Acidobacteriae;o__UBA7541;f__2-02-FULL-67-57	1	15	16	15
d__Bacteria;p__OLB16;c__OLB16;o__OLB16;f__OLB16	1	15	15	15
d__Bacteria;p__4572-55;c__4572-55;o__4572-55;f__4572-55	1	15	14	15
d__Bacteria;p__Acidobacteriota;c__Thermoanaerobaculia;o__Thermoanaerobaculales;f__FEB-10	1	15	14	15
d__Bacteria;p__Desulfobacterota;c__Desulfobacteria;o__Desulfobacterales;f__Desulfatibacillaceae	2	15	13	17
d__Bacteria;p__Myxococcota;c__Polyangia;o__Nannocystales;f__Nannocystaceae	6	15	13	20
d__Bacteria;p__Proteobacteria;c__Alphaproteobacteria;o__Rhodospirillales_A;f__Magnetospiraceae	1	15	12	15
d__Bacteria;p__Planctomycetota;c__Brocadiae;o__Brocadiales;f__2-02-FULL-50-16-A	2	15	11	15
d__Bacteria;p__Myxococcota;c__UBA9160;o__SZUA-336;f__SZUA-336	1	15	10	15
d__Bacteria;p__Myxococcota;c__Polyangia;o__Polyangiales;f__Polyangiaceae	16	14.9375	34	28
d__Bacteria;p__Bacteroidota;c__UBA10030;o__UBA10030;f__UBA6906	11	14.6364	33	24
d__Bacteria;p__Bacteroidota;c__Ignavibacteria;o__Ignavibacteriales;f__Melioribacteraceae	12	14.5833	58	22
d__Bacteria;p__O2-12-FULL-43-9;c__O2-12-FULL-43-9;o__2-02-FULL-40-11;f__2-02-FULL-40-11	2	14.5	40	16
d__Bacteria;p__Proteobacteria;c__Gammaproteobacteria;o__Tenderiales;f__Tenderiaceae	2	14.5	11	16
d__Bacteria;p__Proteobacteria;c__Magnetococcia;o__Magnetococcales;f__DC0425bin3	2	14.5	10	17
d__Bacteria;p__Myxococcota;c__Myxococcia;o__Myxococcales;f__Myxococcaceae	20	14.45	54	41
d__Bacteria;p__Desulfobacterota;c__Desulfobacteria;o__Desulfobacterales;f__Desulfosarcinaceae	11	14.2727	26	26
d__Archaea;p__Halobacterota;c__Methanosarcinia;o__Methanosarcinales;f__HR1	1	14	36	16
d__Bacteria;p__Myxococcota;c__Bradimonadia;o__Bradymonadales;f__GCA-2716585	1	14	23	14
d__Bacteria;p__Acidobacteriota;c__Aminicenantia;o__JdFR-78;f__JdFR-78	1	14	19	14
d__Bacteria;p__Armatimonadota;c__UBA10988;o__UBA10988;f__UBA10988	1	14	18	14
d__Bacteria;p__WOR-3_A;c__Hydrothermia;o__Hydrothermales;f__Hydrothermaceae	1	14	18	14
d__Bacteria;p__Bdellovibrionota_B;c__YA12-FULL-61-11;o__YA12-FULL-61-11;f__YA12-FULL-61-11	1	14	16	14
d__Bacteria;p__Desulfobacterota;c__Desulfobacteria;o__Desulfobacterales;f__Desulfatirhabdiaceae	3	14	16	16
d__Bacteria;p__KSB1;c__UBA2214;o__UBA2214;f__UBA2214	1	14	15	14
d__Bacteria;p__Bacteroidota;c__UBA10030;o__UBA10030;f__UBA8401	1	14	14	14
d__Bacteria;p__O2-12-FULL-43-9;c__O2-12-FULL-43-9;o__O2-12-FULL-43-9;f__O2-12-FULL-43-9	1	14	14	14
d__Bacteria;p__Deferribacterota;c__Deferribacteres;o__UBA228;f__UBA228	1	14	13	14
d__Bacteria;p__Verrucomicrobiota;c__Verrucomicrobiae;o__Pedosphaerales;f__UBA11320	1	14	12	14
d__Bacteria;p__Binatota;c__Binatia;o__UTPRO1;f__UTPRO1	1	14	11	14
d__Bacteria;p__Desulfobacterota;c__Desulfobacteria;o__Desulfatiglandales;f__Desulfatiglandaceae	1	14	11	14
d__Bacteria;p__Desulfobacterota;c__Dissulfuribacteria;o__Dissulfuribacterales;f__UBA5754	1	14	10	14
d__Bacteria;p__Bacteroidota;c__Ignavibacteria;o__SJA-28;f__OLB5	2	13.5	18	14
d__Bacteria;p__Firmicutes_J;c__Desulfuribacillia;o__Desulfuribacillales;f__Desulfuribacillaceae	2	13.5	8	14
d__Bacteria;p__Myxococcota;c__Polyangia;o__Palsa-1104;f__Fen-1088	13	13.2308	27	16
d__Bacteria;p__Desulfobacterota_A;c__Desulfovibrionia;o__Desulfovibrionales;f__Desulfomicrobiaceae	9	13.1111	15	18
d__Bacteria;p__Myxococcota;c__UBA727;o__UBA727;f__GCA-2721815	1	13	30	13
d__Bacteria;p__Acidobacteriota;c__HRBIN11;o__HRBIN11;f__HRBIN11	1	13	27	13
d__Bacteria;p__Bacteroidota;c__Ignavibacteria;o__Ignavibacteriales;f__Ignavibacteriaceae	16	13	25	23
d__Bacteria;p__Chloroflexota;c__Anaerolineae;o__Thermoflexales;f__Fen-1058	1	13	21	13
d__Bacteria;p__Proteobacteria;c__Gammaproteobacteria;o__Acidiferrobacterales;f__UBA6901	1	13	21	13
d__Bacteria;p__Planctomycetota;c__Phycisphaerae;o__UBA1845;f__UTPLA1	1	13	20	13
d__Bacteria;p__Bacteroidota;c__Kapabacteria;o__Kapabacteriales;f__XYC2-FULL-35-21	1	13	19	13
d__Bacteria;p__Armatimonadota;c__HRBIN17;o__HRBIN17;f__HRBIN17	1	13	17	13
d__Bacteria;p__Desulfobacterota;c__Desulfobacteria;o__Desulfobacterales;f__Desulfococcaceae	3	13	16	15
d__Bacteria;p__UBA10199;c__UBA10199;o__UBA10199;f__UBA10199	1	13	14	13
d__Bacteria;p__Acidobacteriota;c__Vicinamibacteria;o__Vicinamibacterales;f__2-12-FULL-66-21	3	13	13	25
d__Bacteria;p__Acidobacteriota;c__Blastocatellia;o__HR10;f__HR10	2	13	11	16
d__Bacteria;p__Acidobacteriota;c__Thermoanaerobaculia;o__UBA5704;f__UBA5704	2	13	11	19
d__Bacteria;p__Proteobacteria;c__Gammaproteobacteria;o__UBA10353;f__BMS3Bbin11	1	13	11	13
d__Bacteria;p__Verrucomicrobiota;c__Verrucomicrobiae;o__Palsa-1439;f__Palsa-1439	1	13	11	13
d__Bacteria;p__Proteobacteria;c__Gammaproteobacteria;o__Thiohalomonadales;f__RBG-16-57-12	1	13	10	13
d__Bacteria;p__Desulfobacterota;c__Desulfobacteria;o__Desulfobacterales;f__Desulfobacteraceae	22	12.9545	16	20
d__Archaea;p__Halobacterota;c__Methanosarcinia;o__Methanosarcinales;f__ANME-2c	3	12.6667	34	14
d__Bacteria;p__Bacteroidota;c__UBA10030;o__UBA10030;f__UBA10030	9	12.6667	28	20
d__Bacteria;p__Acidobacteriota;c__Holophagae;o__Holophagales;f__Holophagaceae	8	12.5	42	25
d__Bacteria;p__Chloroflexota;c__Anaerolineae;o__Anaerolineales;f__UBA6092	2	12.5	26	17
d__Bacteria;p__Chrysiogenetota;c__Chrysiogenetes;o__Chrysiogenales;f__Chrysiogenaceae	2	12.5	15	15
d__Bacteria;p__Acidobacteriota;c__Acidobacteriae;o__Acidobacteriales;f__Koribacteraceae	60	12.0167	37	31
d__Bacteria;p__Deferribacterota;c__Deferribacteres;o__Deferribacterales;f__Flexistipitaceae	2	12	28	17
d__Bacteria;p__Acidobacteriota;c__Vicinamibacteria;o__Vicinamibacterales;f__Fen-181	2	12	26	14
d__Bacteria;p__Firmicutes_D;c__Dethiobacteria;o__Dethiobacterales;f__Dethiobacteraceae	3	12	21	34
d__Bacteria;p__Proteobacteria;c__Gammaproteobacteria;o__BM003;f__BM003	1	12	21	12
d__Bacteria;p__Firmicutes_E;c__UBA3569;o__UBA3569;f__UBA3569	1	12	19	12
d__Bacteria;p__UBA10199;c__UBA10199;o__GCA-002796325;f__1-14-0-20-49-13	1	12	19	12
d__Bacteria;p__Acidobacteriota;c__UM-FILTER-49-7;o__UM-FILTER-49-7;f__UM-FILTER-49-7	1	12	18	12
d__Archaea;p__Halobacterota;c__Syntrophoarchaeia;o__Syntrophoarchaeales;f__Syntrophoarchaeaceae	2	12	17	13
d__Bacteria;p__Acidobacteriota;c__Aminicenantia;o__Aminicenantales;f__UBA8522	1	12	17	12
d__Bacteria;p__Poribacteria;c__WGA-4E;o__GCA-2687025;f__GCA-2687025	1	12	17	12
d__Bacteria;p__RBG-13-61-14;c__RBG-13-61-14;o__RBG-13-61-14;f__RBG-13-61-14	1	12	17	12
d__Bacteria;p__Desulfobacterota;c__Desulfobacteria;o__Desulfobacterales;f__Desulfococcaceae_A	2	12	16	14
d__Bacteria;p__Desulfobacterota;c__Desulfobacteria;o__Desulfatiglandales;f__NaphS2	3	12	13	16
d__Bacteria;p__UBA2233;c__UBA2233;o__UBA2233;f__UBA2233	1	12	12	12
d__Bacteria;p__Nitrospirota;c__Nitrospiria;o__9FT-COMBO-42-15;f__9FT-COMBO-42-15	1	12	11	12
d__Bacteria;p__Planctomycetota;c__UBA1135;o__UBA1135;f__GCA-002686595	6	12	11	19
d__Bacteria;p__Bacteroidota;c__SZUA-365;o__SZUA-365;f__GCA-2699105	1	12	10	12
d__Bacteria;p__Gemmatimonadota_A;c__GCA-2686955;o__GCA-2686955;f__GCA-2686955	1	12	8	12
d__Bacteria;p__Desulfobacterota_A;c__Desulfovibrionia;o__Desulfovibrionales;f__Desulfovibrionaceae	79	11.962	18	21
d__Bacteria;p__Proteobacteria;c__Magnetococcia;o__Magnetococcales;f__WMHbin3	4	11.75	11	22
d__Bacteria;p__Desulfobacterota;c__Desulfarculia;o__Desulfarculales;f__Desulfarculaceae	4	11.5	13	15
d__Bacteria;p__Firmicutes;c__Bacilli;o__Bacillales;f__Anaerobacillaceae	4	11.5	12	16
d__Bacteria;p__Planctomycetota;c__UBA1135;o__UBA2386;f__UBA2386	3	11.3333	23	20
d__Bacteria;p__Nitrospirota;c__Thermodesulfovibrionia;o__Thermodesulfovibrionales;f__UBA1546	3	11.3333	12	16
d__Bacteria;p__Verrucomicrobiota;c__Verrucomicrobiae;o__Pedosphaerales;f__AAA164-E04	4	11.25	10	12
d__Bacteria;p__Desulfobacterota;c__Desulfobulbia;o__Desulfobulbales;f__Desulfobulbaceae	12	11.0833	26	27
d__Archaea;p__Halobacterota;c__Archaeoglobi;o__Archaeoglobales;f__JdFR-42	1	11	31	11
d__Bacteria;p__Myxococcota;c__Bradimonadia;o__UBA7976;f__UBA1532	1	11	30	11
d__Bacteria;p__SZUA-182;c__SZUA-182;o__SZUA-182;f__SZUA-191	1	11	28	11
d__Bacteria;p__Armatimonadota;c__UBA5377;o__UBA1398;f__UBA1398	1	11	20	11
d__Bacteria;p__Planctomycetota;c__Phycisphaerae;o__UBA1845;f__Fen-1342	1	11	20	11
d__Bacteria;p__Bacteroidota;c__Bacteroidia;o__Bacteroidales;f__GWF2-33-38	3	11	19	16
d__Bacteria;p__Myxococcota;c__Polyangia;o__Polyangiales;f__Sandaracinaceae	1	11	13	11
d__Bacteria;p__Omnitrophota;c__koll11;o__1-14-0-20-42-13;f__1-14-0-20-42-13	1	11	13	11
d__Bacteria;p__SAR324;c__SAR324;o__SAR324;f__GCA-2753255	1	11	13	11
d__Bacteria;p__Actinobacteriota;c__Acidimicrobiia;o__UBA5794;f__UBA4744	2	11	12	14
d__Bacteria;p__Acidobacteriota;c__Mor1;o__Mor1;f__Mor1	1	11	11	11
d__Bacteria;p__Desulfobacterota;c__Desulfobacteria;o__Desulfatiglandales;f__CG2-30-51-40	1	11	11	11
d__Bacteria;p__Elusimicrobiota;c__Elusimicrobia;o__UBA1565;f__O2-12-FULL-59-9	1	11	11	11
d__Bacteria;p__FEN-1099;c__FEN-1099;o__FEN-1099;f__FEN-1099	1	11	11	11
d__Bacteria;p__Proteobacteria;c__Gammaproteobacteria;o__Chromatiales;f__Chromatiaceae	21	11	11	19
d__Bacteria;p__Chloroflexota;c__Anaerolineae;o__Anaerolineales;f__RBG-16-64-43	1	11	10	11
d__Bacteria;p__Desulfobacterota;c__Syntrophia;o__Syntrophales;f__PHBD01	1	11	10	11
d__Bacteria;p__Planctomycetota;c__Planctomycetes;o__Gemmatales;f__Gemmataceae	8	11	10	19
d__Bacteria;p__Proteobacteria;c__Alphaproteobacteria;o__Rhizobiales;f__BM303	1	11	9	11
d__Bacteria;p__Spirochaetota;c__UBA4802;o__UBA4802;f__UBA5368	1	11	8	11
d__Bacteria;p__Myxococcota;c__UBA6777;o__UBA6777;f__UBA6777	1	11	5	11
d__Bacteria;p__Methylomirabilota;c__Methylomirabilia;o__Methylomirabilales;f__Methylomirabilaceae	6	10.8333	17	13
d__Bacteria;p__Bacteroidota;c__Kryptonia;o__Kryptoniales;f__Kryptoniaceae	6	10.6667	22	17
d__Bacteria;p__Proteobacteria;c__Gammaproteobacteria;o__Burkholderiales;f__UKL13-2	3	10.6667	11	20
d__Bacteria;p__Planctomycetota;c__UBA8108;o__UBA1146;f__UBA1146	5	10.6	10	13
d__Bacteria;p__Acidobacteriota;c__Acidobacteriae;o__UBA7540;f__UBA7540	8	10.5	34	15
d__Archaea;p__Halobacterota;c__Methanosarcinia;o__Methanosarcinales;f__GoM-ArcI	2	10.5	28	12
d__Bacteria;p__Planctomycetota;c__Planctomycetes;o__Pirellulales;f__Ga0077529	4	10.5	14	21
d__Bacteria;p__Acidobacteriota;c__Acidobacteriae;o__Acidobacteriales;f__Gp1-AA117	2	10.5	12	13
d__Bacteria;p__Proteobacteria;c__Gammaproteobacteria;o__Thiohalomonadales;f__Thiohalomonadaceae	5	10.4	48	17
d__Bacteria;p__SAR324;c__SAR324;o__XYD2-FULL-50-16;f__XYD2-FULL-50-16	3	10.3333	16	14
d__Bacteria;p__Bacteroidota;c__Bacteroidia;o__Bacteroidales;f__F082	16	10.3125	49	16
d__Bacteria;p__Nitrospirota;c__Thermodesulfovibrionia;o__Thermodesulfovibrionales;f__Magnetobacteriaceae	5	10.2	9	14
d__Bacteria;p__Planctomycetota;c__Planctomycetes;o__Isosphaerales;f__Isosphaeraceae	6	10.1667	10	16
d__Bacteria;p__Desulfobacterota;c__Thermodesulfobacteria;o__Thermodesulfobacteriales;f__Thermodesulfobacteriaceae	10	10.1	26	16
d__Bacteria;p__Firmicutes_B;c__Desulfitobacteriia;o__Desulfitobacteriales;f__Desulfitobacteriaceae	25	10.08	13	16
d__Bacteria;p__Acidobacteriota;c__Blastocatellia;o__Pyrinomonadales;f__Pyrinomonadaceae	23	10.0435	10	21
d__Bacteria;p__Bacteroidota;c__Bacteroidia;o__Bacteroidales;f__UBA12481	1	10	55	10
d__Bacteria;p__Bacteroidota;c__Bacteroidia;o__Bacteroidales;f__GCA-002840985	1	10	46	10
d__Bacteria;p__Actinobacteriota;c__UBA9087;o__UBA9087;f__UBA3085	1	10	19	10
d__Bacteria;p__Omnitrophota;c__Omnitrophia;o__Omnitrophales;f__2-12-FULL-44-17	1	10	19	10
d__Bacteria;p__Zixibacteria;c__MSB-5A5;o__MSB-5A5;f__RBG-1	2	10	19	21
d__Bacteria;p__Bipolaricaulota;c__Bipolaricaulia;o__RBG-16-55-9;f__RBG-16-55-9	1	10	18	10
d__Bacteria;p__Planctomycetota;c__UBA1135;o__UBA2386;f__GCA-002748355	2	10	18	11
d__Bacteria;p__Zixibacteria;c__MSB-5A5;o__MSB-5A5;f__RBG-16-43-9	1	10	16	10
d__Bacteria;p__Armatimonadota;c__HRBIN16;o__HRBIN16;f__HRBIN16	1	10	15	10
d__Bacteria;p__Verrucomicrobiota;c__Lentisphaeria;o__UBA1407;f__YB12-FULL-65-16	1	10	14	10
d__Bacteria;p__Proteobacteria;c__Alphaproteobacteria;o__Rhizobiales;f__Rhodobiaceae	2	10	12	10
d__Bacteria;p__Desulfobacterota;c__JdFR-97;o__JdFR-97;f__JdFR-97	1	10	11	10
d__Bacteria;p__Planctomycetota;c__UBA8108;o__UBA8108;f__UBA8108	4	10	10	12
d__Bacteria;p__Verrucomicrobiota;c__Lentisphaeria;o__Lentisphaerales;f__Lentisphaeraceae	1	10	10	10
d__Bacteria;p__Omnitrophota;c__Omnitrophia;o__Omnitrophales;f__1-14-0-20-45-26	1	10	9	10
d__Bacteria;p__SZUA-182;c__SZUA-182;o__SZUA-182;f__SZUA-182	1	10	9	10
d__Bacteria;p__Verrucomicrobiota;c__Verrucomicrobiae;o__Pedosphaerales;f__UBA1319	1	10	9	10
d__Bacteria;p__Myxococcota;c__UBA796;o__UBA796;f__GCA-2862545	1	10	8	10
d__Bacteria;p__Planctomycetota;c__Planctomycetes;o__Pirellulales;f__PALSA-1355	1	10	8	10
d__Archaea;p__Hydrothermarchaeota;c__Hydrothermarchaeia;o__Hydrothermarchaeales;f__BMS3ABIN16	1	10	5	10
d__Bacteria;p__Chloroflexota;c__Anaerolineae;o__Promineofilales;f__Promineofilaceae	4	9.75	27	20
d__Bacteria;p__Desulfobacterota;c__Desulfobacteria;o__Desulfobacterales;f__BuS5	4	9.75	16	13
d__Bacteria;p__Desulfobacterota_A;c__Desulfovibrionia;o__Desulfovibrionales;f__Desulfohalobiaceae	3	9.66667	16	14
d__Bacteria;p__Acidobacteriota;c__Acidobacteriae;o__Acidobacteriales;f__Acidobacteriaceae	65	9.64615	34	20
d__Bacteria;p__Verrucomicrobiota;c__Verrucomicrobiae;o__Pedosphaerales;f__Pedosphaeraceae	18	9.61111	23	23
d__Bacteria;p__Elusimicrobiota;c__Elusimicrobia;o__UBA1565;f__UBA1565	4	9.5	19	14
d__Bacteria;p__Desulfobacterota;c__BSN033;o__SM23-61;f__SM23-61	2	9.5	12	12
d__Bacteria;p__Proteobacteria;c__Gammaproteobacteria;o__Ga0077554;f__Ga007554	2	9.5	11	10
d__Bacteria;p__Verrucomicrobiota;c__Verrucomicrobiae;o__Pedosphaerales;f__Palsa-1400	2	9.5	11	12
d__Archaea;p__Halobacterota;c__Archaeoglobi;o__Archaeoglobales;f__Archaeoglobaceae	16	9.4375	35	22
d__Bacteria;p__Spirochaetota;c__UBA4802;o__UBA4802;f__UBA5550	7	9.42857	16	16
d__Bacteria;p__UBA10199;c__UBA10199;o__2-02-FULL-50-16;f__2-02-FULL-50-16	1	9	37	15
d__Bacteria;p__Acidobacteriota;c__UBA4820;o__UBA4820;f__UBA4820	1	9	35	9
d__Bacteria;p__Acidobacteriota;c__Acidobacteriae;o__UBA7541;f__UBA7541	35	9	34	22
d__Bacteria;p__Chloroflexota;c__Anaerolineae;o__Anaerolineales;f__UBA4823	5	9	25	16
d__Bacteria;p__Acidobacteriota;c__Acidobacteriae;o__Acidobacteriales;f__Gp1-AA112	2	9	23	10
d__Bacteria;p__Chloroflexota;c__Anaerolineae;o__Anaerolineales;f__UBA11579	2	9	23	12
d__Bacteria;p__Bacteroidota;c__Bacteroidia;o__Bacteroidales;f__UBA5072	1	9	20	9
d__Bacteria;p__UBA10199;c__UBA10199;o__SPLOWO2-01-44-7;f__SPLOWO2-01-44-7	1	9	19	9
d__Bacteria;p__Desulfobacterota;c__Desulfobacteria;o__Desulfobacterales;f__YD0425bin50	1	9	16	9
d__Bacteria;p__Bacteroidota;c__UBA10030;o__0-14-0-80-59-12;f__0-14-0-80-59-12	1	9	15	9
d__Bacteria;p__Myxococcota;c__Polyangia;o__Polyangiales;f__SG8-38	3	9	13	11
d__Bacteria;p__Armatimonadota;c__Abditibacteria;o__CG2-30-59-28;f__CG2-30-59-28	1	9	12	9
d__Bacteria;p__Firmicutes_B;c__Moorellia;o__PH28-bin88;f__UBA2598	1	9	12	9
d__Bacteria;p__Acidobacteriota;c__Acidobacteriae;o__Acidobacteriales;f__QIAW01	1	9	10	9
d__Bacteria;p__Chloroflexota;c__Anaerolineae;o__Anaerolineales;f__UBA4823_A	1	9	10	9
d__Bacteria;p__Proteobacteria;c__Magnetococcia;o__Magnetococcales;f__Magnetococcaceae	2	9	9	10
d__Bacteria;p__Acidobacteriota;c__Acidobacteriae;o__Bryobacterales;f__UBA6623	1	9	8	9
d__Bacteria;p__Desulfobacterota_A;c__Desulfovibrionia;o__Desulfovibrionales;f__Desulfonauticaceae	2	9	8	11
d__Bacteria;p__Desulfobacterota_A;c__Desulfovibrionia;o__Desulfovibrionales;f__Desulfoplanaceae	1	9	8	9
d__Bacteria;p__Proteobacteria;c__Gammaproteobacteria;o__Thiohalomonadales;f__SZUA-152	1	9	7	9
d__Bacteria;p__Bacteroidota;c__Bacteroidia;o__Bacteroidales;f__Prolixibacteraceae	20	8.9	20	17
d__Bacteria;p__Actinobacteriota;c__Coriobacteriia;o__Coriobacteriales;f__Eggerthellaceae	28	8.85714	6	24
d__Bacteria;p__Acidobacteriota;c__Vicinamibacteria;o__Vicinamibacterales;f__UBA2999	12	8.75	23	14
d__Bacteria;p__Proteobacteria;c__Gammaproteobacteria;o__Thiohalomonadales;f__UBA6429	3	8.66667	28	14
d__Bacteria;p__Nitrospirota;c__Thermodesulfovibrionia;o__Thermodesulfovibrionales;f__Thermodesulfovibrionaceae	6	8.66667	17	10
d__Bacteria;p__Desulfobacterota;c__Desulfobacteria;o__Desulfobacterales;f__UBA2156	3	8.66667	15	11
d__Bacteria;p__Bacteroidota;c__Kapabacteria;o__Kapabacteriales;f__GCA-002839825	2	8.5	19	16
d__Bacteria;p__Proteobacteria;c__Gammaproteobacteria;o__Acidiferrobacterales;f__SPGG2	2	8.5	18	13
d__Bacteria;p__Desulfobacterota_A;c__Desulfovibrionia;o__Desulfovibrionales;f__Desulfonatronaceae	6	8.5	16	11
d__Bacteria;p__Myxococcota;c__UBA796;o__UBA9615;f__UBA9615	2	8.5	13	9
d__Bacteria;p__Myxococcota;c__UBA796;o__UBA796;f__UBA796	5	8.4	13	22
d__Bacteria;p__Desulfobacterota_A;c__Desulfovibrionia;o__Desulfovibrionales;f__Desulfonatronovibrionaceae	3	8.33333	10	9
d__Bacteria;p__Proteobacteria;c__Gammaproteobacteria;o__SZUA-229;f__SZUA-229	3	8.33333	9	11
d__Bacteria;p__Bacteroidota;c__Bacteroidia;o__Bacteroidales;f__UBA12077	4	8.25	22	15
d__Bacteria;p__Binatota;c__Binatia;o__Binatales;f__Binataceae	4	8.25	12	14
d__Bacteria;p__Nitrospirota;c__Nitrospiria;o__Nitrospirales;f__Nitrospiraceae	32	8.125	33	11
d__Bacteria;p__Chloroflexota;c__Anaerolineae;o__Anaerolineales;f__envOPS12	18	8.11111	38	21
d__Bacteria;p__Nitrospinota;c__Nitrospinia;o__Nitrospinales;f__Nitrospinaceae	16	8.0625	12	17
d__Bacteria;p__Methylomirabilota;c__Methylomirabilia;o__Rokubacteriales;f__GWA2-73-35	31	8.03226	26	25
d__Bacteria;p__Myxococcota;c__Myxococcia;o__Myxococcales;f__40CM-4-68-19	1	8	78	8
d__Bacteria;p__Proteobacteria;c__Gammaproteobacteria;o__GCF-002020875;f__GCF-002020875	1	8	74	8
d__Bacteria;p__Desulfobacterota;c__Desulfofervidia;o__Desulfofervidales;f__DG-60	1	8	26	8
d__Bacteria;p__UBA8481;c__UBA8481;o__UBA8481;f__UBA8481	1	8	21	8
d__Bacteria;p__Actinobacteriota;c__UBA9087;o__UBA9087;f__UBA2594	1	8	20	8
d__Bacteria;p__Acidobacteriota;c__Aminicenantia;o__UBA2199;f__UBA2199	3	8	19	22
d__Bacteria;p__Omnitrophota;c__koll11;o__2-02-FULL-51-18;f__2-02-FULL-51-18	1	8	19	8
d__Bacteria;p__Chloroflexota;c__Anaerolineae;o__SBR1031;f__UBA2029	1	8	17	8
d__Bacteria;p__Bacteroidota;c__Ignavibacteria;o__Ignavibacteriales;f__Ignavibacteriaceae_A	1	8	14	8
d__Bacteria;p__Myxococcota;c__Polyangia;o__Polyangiales;f__Ga0077539	1	8	13	8
d__Bacteria;p__Dadabacteria;c__UBA1144;o__UBA2774;f__CSP1-2	2	8	11	11
d__Bacteria;p__Omnitrophota;c__Omnitrophia;o__Omnitrophales;f__Omnitrophaceae	1	8	11	8
d__Bacteria;p__Proteobacteria;c__Gammaproteobacteria;o__SZUA-140;f__SZUA-140	3	8	11	10
d__Bacteria;p__Acidobacteriota;c__Acidobacteriae;o__2-12-FULL-54-10;f__2-12-FULL-54-10	2	8	10	9
d__Bacteria;p__Desulfobacterota;c__Syntrophia;o__Syntrophales;f__UBA2192	2	8	10	11
d__Bacteria;p__Hydrogenedentota;c__Hydrogenedentia;o__Hydrogenedentiales;f__GCA-2746185	1	8	10	8
d__Bacteria;p__Fibrobacterota;c__OXYB2-FULL-49-7;o__OXYB2-FULL-49-7;f__XYB2-FULL-49-35	1	8	9	8
d__Bacteria;p__Firmicutes_B;c__Moorellia;o__Desulfitibacterales;f__Desulfitibacteraceae	2	8	9	10
d__Bacteria;p__Desulfobacterota;c__Desulfobacteria;o__Desulfobacterales;f__YD0425bin51	1	8	7	8
d__Bacteria;p__Planctomycetota;c__FEN-1346;o__FEN-1346;f__FEN-1346	1	8	7	8
d__Bacteria;p__Verrucomicrobiota;c__Kiritimatiellae;o__UBA8416;f__YA12-FULL-48-11	1	8	7	8
d__Archaea;p__Hydrothermarchaeota;c__Hydrothermarchaeia;o__Hydrothermarchaeales;f__SZUA-236	1	8	5	8
d__Bacteria;p__Bacteroidota;c__Bacteroidia;o__Bacteroidales;f__Salinivirgaceae	5	7.8	22	14
d__Bacteria;p__Elusimicrobiota;c__Elusimicrobia;o__UBA1565;f__UBA9628	4	7.75	14	14
d__Bacteria;p__Chloroflexota;c__Anaerolineae;o__Caldilineales;f__Caldilineaceae	6	7.66667	15	14
d__Bacteria;p__Proteobacteria;c__Gammaproteobacteria;o__Burkholderiales;f__SG8-39	12	7.5	24	16
d__Bacteria;p__Methylomirabilota;c__Methylomirabilia;o__Methylomirabilales;f__CSP1-5	2	7.5	13	14
d__Bacteria;p__Tectomicrobia;c__Entotheonellia;o__Entotheonellales;f__Entotheonellaceae	2	7.5	10	8
d__Bacteria;p__Myxococcota;c__Bradimonadia;o__Bradymonadales;f__Bradymonadaceae	2	7.5	7	8
d__Bacteria;p__Proteobacteria;c__Gammaproteobacteria;o__Burkholderiales;f__SG8-41	7	7.42857	10	10
d__Bacteria;p__Latescibacterota;c__UBA2968;o__UBA2968;f__UBA2968	3	7.33333	14	11
d__Bacteria;p__Binatota;c__Binatia;o__UBA9968;f__UBA9968	6	7.16667	15	17
d__Bacteria;p__Proteobacteria;c__Gammaproteobacteria;o__Burkholderiales;f__Sulfuricellaceae	7	7.14286	62	17
d__Bacteria;p__Nitrospirota;c__Nitrospiria;o__HDB-SIOI813;f__HDB-SIOI813	2	7	38	9
d__Bacteria;p__Armatimonadota;c__UBA5377;o__UBA5377;f__FEN-943	1	7	30	7
d__Bacteria;p__Spirochaetota;c__Spirochaetia;o__Spirochaetales;f__SZUA-6	1	7	26	7
d__Bacteria;p__Binatota;c__Binatia;o__HRBIN30;f__HRBIN30	1	7	20	7
d__Bacteria;p__TA06;c__DG-26;o__SM1-40;f__SM1-40	1	7	20	7
d__Bacteria;p__UBA10199;c__UBA10199;o__UBA10199;f__2-12-FULL-40-28	1	7	20	7
d__Bacteria;p__Marinisomatota;c__Marinisomatia;o__Marinisomatales;f__TCS56	1	7	17	7
d__Bacteria;p__Elusimicrobiota;c__Elusimicrobia;o__2-02-FULL-39-32;f__2-02-FULL-39-32	1	7	15	7
d__Bacteria;p__Myxococcota;c__UBA9042;o__UBA3505;f__UBA3505	1	7	13	7
d__Bacteria;p__Actinobacteriota;c__Thermoleophilia;o__BMS3ABIN01;f__BMS3ABIN01	1	7	12	7
d__Bacteria;p__Calditrichota;c__Calditrichia;o__RBG-13-44-9;f__RBG-13-44-9	1	7	12	7
d__Bacteria;p__Firmicutes_K;c__Alicyclobacillia;o__Tumebacillales;f__Effusibacillaceae	1	7	12	7
d__Bacteria;p__Planctomycetota;c__Brocadiae;o__MHYJ01;f__MHYJ01	1	7	12	7
d__Bacteria;p__Proteobacteria;c__Alphaproteobacteria;o__Rhizobiales;f__Thermopetrobacteraceae	1	7	12	7
d__Bacteria;p__Proteobacteria;c__Zetaproteobacteria;o__CG1-02-64-396;f__CG1-02-64-396	1	7	12	7
d__Bacteria;p__Chloroflexota;c__Anaerolineae;o__SBR1031;f__UBA3940	1	7	11	7
d__Bacteria;p__Proteobacteria;c__Gammaproteobacteria;o__Beggiatoales;f__Beggiatoaceae	8	7	11	13
d__Bacteria;p__Acidobacteriota;c__Blastocatellia;o__Chloracidobacteriales;f__Chloracidobacteriaceae	3	7	10	7
d__Bacteria;p__Firmicutes_E;c__UBA3569;o__UBA3575;f__UBA3575	1	7	10	7
d__Bacteria;p__Proteobacteria;c__Alphaproteobacteria;o__Thalassobaculales;f__Thalassobaculaceae	1	7	10	7
d__Bacteria;p__Proteobacteria;c__Gammaproteobacteria;o__Thiohalospirales_A;f__Halofilaceae	1	7	10	7
d__Bacteria;p__Proteobacteria;c__Gammaproteobacteria;o__Xanthomonadales;f__UBA2363	1	7	10	7
d__Bacteria;p__Actinobacteriota;c__UBA4738;o__UBA4738;f__HRBIN12	1	7	9	7
d__Bacteria;p__Acidobacteriota;c__Bin61;o__Bin61;f__Bin61	1	7	8	7
d__Bacteria;p__Bacteroidota;c__Bacteroidia;o__Flavobacteriales;f__UJ101	1	7	8	7
d__Bacteria;p__Desulfobacterota;c__Syntrophobacteria;o__Syntrophobacterales;f__Thermodesulforhabdaceae	1	7	8	7
d__Bacteria;p__Planctomycetota;c__UBA8742;o__UBA2392;f__UBA2392	1	7	8	7
d__Bacteria;p__UBP17;c__UBA6191;o__UBA6191;f__UBA6191	2	7	8	9
d__Bacteria;p__Firmicutes_B;c__Peptococcia;o__Peptococcales;f__BICA1-8	3	7	7	10
d__Bacteria;p__Nitrospirota;c__Nitrospiria;o__2-01-FULL-66-17;f__2-01-FULL-66-17	1	7	5	7
d__Bacteria;p__Spirochaetota;c__UBA4802;o__UBA4802;f__UB4802	1	7	5	7
d__Bacteria;p__Verrucomicrobiota;c__Verrucomicrobiae;o__Pedosphaerales;f__UBA1096	8	6.875	8	11
d__Bacteria;p__Desulfobacterota;c__Syntrophia;o__Syntrophales;f__UBA5619	6	6.83333	19	14
d__Bacteria;p__Planctomycetota;c__Phycisphaerae;o__SG8-4;f__SG8-4	12	6.75	14	27
d__Bacteria;p__UBA8248;c__UBA8248;o__UBA8248;f__UBA8248	3	6.66667	17	13
d__Bacteria;p__Chloroflexota;c__Dehalococcoidia;o__Dehalococcoidales;f__RBG-16-60-22	3	6.66667	14	9
d__Bacteria;p__Bacteroidota;c__Bacteroidia;o__Bacteroidales;f__vadinHA17	28	6.64286	20	16
d__Bacteria;p__Acidobacteriota;c__Vicinamibacteria;o__Vicinamibacterales;f__UBA8438	5	6.6	10	9
d__Bacteria;p__Bacteroidota;c__Kapabacteria;o__Kapabacteriales;f__UBA2268	2	6.5	19	10
d__Bacteria;p__Chloroflexota;c__Anaerolineae;o__UBA3071;f__CG2-30-64-16	2	6.5	14	11
d__Bacteria;p__KSB1;c__UBA2214;o__AABM5-25-91;f__AABM5-25-91	2	6.5	13	10
d__Bacteria;p__Aquificota;c__Aquificae;o__Hydrogenothermales;f__Hydrogenothermaceae	8	6.5	12	16
d__Bacteria;p__Acidobacteriota;c__Vicinamibacteria;o__Vicinamibacterales;f__Vicinamibacteraceae	2	6.5	10	8
d__Bacteria;p__Chloroflexota_A;c__Ellin6529;o__CSP1-4;f__CSP1-4	2	6.5	10	7
d__Bacteria;p__Verrucomicrobiota;c__Verrucomicrobiae;o__Chthoniobacterales;f__Chthoniobacteraceae	2	6.5	9	12
d__Bacteria;p__Proteobacteria;c__Gammaproteobacteria;o__Burkholderiales;f__Palsa-1005	3	6.33333	10	10
d__Bacteria;p__Proteobacteria;c__Gammaproteobacteria;o__Burkholderiales;f__Gallionellaceae	25	6.28	28	18
d__Bacteria;p__Verrucomicrobiota;c__Kiritimatiellae;o__Kiritimatiellales;f__UBA1859	4	6.25	19	16
d__Bacteria;p__Proteobacteria;c__Gammaproteobacteria;o__Enterobacterales;f__Vibrionaceae	196	6.23469	12	21
d__Bacteria;p__Bacteroidota;c__Ignavibacteria;o__SJA-28;f__B-1AR	6	6.16667	18	11
d__Bacteria;p__Proteobacteria;c__Gammaproteobacteria;o__Burkholderiales;f__Nitrosomonadaceae	50	6.16	10	14
d__Bacteria;p__Proteobacteria;c__Gammaproteobacteria;o__Cardiobacteriales;f__Wohlfahrtiimonadaceae	9	6.11111	5	9
d__Bacteria;p__Campylobacterota;c__Campylobacteria;o__Campylobacterales;f__Sulfurospirillaceae	19	6.10526	12	11
d__Bacteria;p__Chloroflexota;c__Anaerolineae;o__4572-78;f__4572-78	1	6	21	6
d__Bacteria;p__Desulfobacterota;c__Syntrophia;o__Syntrophales;f__Syntrophaceae	2	6	19	6
d__Bacteria;p__ARS69;c__ARS69;o__ARS69;f__ARS69	1	6	18	6
d__Bacteria;p__Acidobacteriota;c__Aminicenantia;o__Aminicenantales;f__RBG-16-66-30	3	6	17	11
d__Bacteria;p__Latescibacterota;c__UBA2968;o__UBA2968;f__GCA-2709665	1	6	14	6
d__Bacteria;p__Desulfobacterota;c__Syntrophorhabdia;o__Syntrophorhabdales;f__Syntrophorhabdaceae	10	6	13	9
d__Bacteria;p__Myxococcota;c__UBA9042;o__GCA-2863065;f__GCA-2863065	1	6	13	6
d__Bacteria;p__Zixibacteria;c__MSB-5A5;o__UBA10806;f__4484-95	1	6	13	6
d__Bacteria;p__Campylobacterota;c__Campylobacteria;o__Campylobacterales;f__Hydrogenimonadaceae	1	6	12	6
d__Bacteria;p__Proteobacteria;c__Gammaproteobacteria;o__Pseudomonadales;f__UBA3067	3	6	12	11
d__Bacteria;p__Acidobacteriota;c__Mor1;o__Gp22-AA2;f__AA152	1	6	11	6
d__Bacteria;p__Zixibacteria;c__MSB-5A5;o__MSB-5A5;f__SM23-73-2	1	6	11	6
d__Bacteria;p__Chloroflexota;c__Anaerolineae;o__4572-78;f__NAK82	1	6	10	6
d__Bacteria;p__Desulfobacterota;c__Syntrophorhabdia;o__Syntrophorhabdales;f__WCHB1-27	2	6	10	9
d__Bacteria;p__Proteobacteria;c__Alphaproteobacteria;o__Rhizobiales;f__Afifellaceae	3	6	10	7
d__Bacteria;p__Proteobacteria;c__Alphaproteobacteria;o__Rhodospirillales_B;f__WMHbin7	1	6	10	6
d__Bacteria;p__Proteobacteria;c__Alphaproteobacteria;o__UBA2966;f__UBA2966	2	6	10	9
d__Bacteria;p__Proteobacteria;c__Alphaproteobacteria;o__UBA7887;f__GCA-2721365	1	6	10	6
d__Bacteria;p__Proteobacteria;c__Gammaproteobacteria;o__HP12;f__HP12	1	6	10	6
d__Bacteria;p__Proteobacteria;c__Gammaproteobacteria;o__Xanthomonadales;f__Wenzhouxiangellaceae	2	6	10	6
d__Archaea;p__Halobacterota;c__Syntrophoarchaeia;o__ANME-1;f__ANME-1	3	6	9	9
d__Bacteria;p__Chloroflexota;c__Anaerolineae;o__Anaerolineales;f__UBA6663	1	6	9	6
d__Bacteria;p__Verrucomicrobiota;c__Verrucomicrobiae;o__Pedosphaerales;f__UBA9464	2	6	9	7
d__Bacteria;p__Bacteroidota;c__Bacteroidia;o__Bacteroidales;f__Lentimicrobiaceae	10	5.9	20	11
d__Bacteria;p__Proteobacteria;c__Alphaproteobacteria;o__Rhodospirillales_B;f__Magnetospirillaceae	16	5.8125	10	17
d__Bacteria;p__Proteobacteria;c__Alphaproteobacteria;o__Rhizobiales;f__Rhodomicrobiaceae	4	5.75	26	7
d__Bacteria;p__Bacteroidota;c__Bacteroidia;o__Bacteroidales;f__Marinifilaceae	8	5.75	20	10
d__Bacteria;p__Acidobacteriota;c__Thermoanaerobaculia;o__Gp7-AA8;f__Gp7-AA8	4	5.75	11	12
d__Bacteria;p__Proteobacteria;c__Gammaproteobacteria;o__Enterobacterales;f__Aeromonadaceae	50	5.74	10	13
d__Bacteria;p__Bacteroidota;c__Bacteroidia;o__Cytophagales;f__Flammeovirgaceae	7	5.71429	8	10
d__Bacteria;p__Bdellovibrionota_B;c__Oligoflexia;o__Oligoflexales;f__Oligoflexaceae	3	5.66667	33	7
d__Bacteria;p__Myxococcota;c__UBA9160;o__UBA9160;f__UBA4427	6	5.66667	27	8
d__Bacteria;p__Proteobacteria;c__Gammaproteobacteria;o__Burkholderiales;f__Ga0077523	3	5.66667	11	10
d__Bacteria;p__Proteobacteria;c__Gammaproteobacteria;o__Nitrococcales;f__Halorhodospiraceae	3	5.66667	10	8
d__Bacteria;p__Acidobacteriota;c__Mor1;o__Gp22-AA2;f__Gp22-AA2	3	5.66667	8	8
d__Bacteria;p__Firmicutes_C;c__Negativicutes;o__Sporomusales;f__Sporomusaceae	5	5.6	5	9
d__Bacteria;p__Chloroflexota;c__Anaerolineae;o__SBR1031;f__A4b	7	5.57143	16	15
d__Bacteria;p__Proteobacteria;c__Gammaproteobacteria;o__Thiohalobacterales;f__Thiohalobacteraceae	4	5.5	21	11
d__Bacteria;p__Proteobacteria;c__Gammaproteobacteria;o__Nitrosococcales;f__Nitrosococcaceae	4	5.5	10	7
d__Bacteria;p__Bacteroidota;c__Bacteroidia;o__Bacteroidales;f__SM23-62	2	5.5	9	7
d__Bacteria;p__Proteobacteria;c__Gammaproteobacteria;o__21-64-14;f__21-64-14	2	5.5	5	7
d__Bacteria;p__Verrucomicrobiota;c__Verrucomicrobiae;o__Opitutales;f__Opitutaceae	35	5.45714	13	12
d__Bacteria;p__Planctomycetota;c__Planctomycetes;o__Pirellulales;f__Thermoguttaceae	5	5.4	10	15
d__Bacteria;p__Omnitrophota;c__Omnitrophia;o__Omnitrophales;f__01-FULL-45-10b	3	5.33333	11	6
d__Bacteria;p__Latescibacterota;c__UBA2968;o__UBA8231;f__UBA8231	3	5.33333	10	10
d__Bacteria;p__Proteobacteria;c__Gammaproteobacteria;o__Burkholderiales;f__Rhodocyclaceae	86	5.32558	59	26
d__Bacteria;p__Proteobacteria;c__Gammaproteobacteria;o__Xanthomonadales;f__Ahniellaceae	4	5.25	10	7
d__Bacteria;p__Proteobacteria;c__Alphaproteobacteria;o__Acetobacterales;f__Acetobacteraceae	111	5.24324	10	11
d__Bacteria;p__Verrucomicrobiota;c__Verrucomicrobiae;o__Verrucomicrobiales;f__Verrucomicrobiaceae	10	5.2	10	8
d__Bacteria;p__Proteobacteria;c__Gammaproteobacteria;o__Enterobacterales;f__Pasteurellaceae	89	5.19101	5	8
d__Bacteria;p__Proteobacteria;c__Gammaproteobacteria;o__Acidiferrobacterales;f__Sulfurifustaceae	6	5.16667	24	8
d__Bacteria;p__Proteobacteria;c__Gammaproteobacteria;o__Methylococcales;f__Methylococcaceae	8	5.125	21	16
d__Bacteria;p__Planctomycetota;c__Phycisphaerae;o__Phycisphaerales;f__Phycisphaeraceae	7	5	23	14
d__Bacteria;p__UBP15;c__UBA6099;o__UBA6099;f__UBA6099	1	5	22	5
d__Bacteria;p__Actinobacteriota;c__UBA9087;o__UBA9087;f__UBA9087	1	5	15	5
d__Bacteria;p__Desulfuromonadota;c__Desulfuromonadia;o__Desulfuromonadales;f__Pelobacteraceae_A	7	5	15	9
d__Archaea;p__Crenarchaeota;c__Thermoprotei;o__Desulfurococcales;f__Pyrodictiaceae	4	5	14	9
d__Bacteria;p__Proteobacteria;c__Gammaproteobacteria;o__Methylococcales;f__Methylothermaceae	2	5	14	7
d__Bacteria;p__Desulfobacterota;c__BSN033;o__BSN033;f__RBG-16-54-18	3	5	13	6
d__Bacteria;p__Acidobacteriota;c__Aminicenantia;o__Aminicenantales;f__UBA4085	3	5	12	8
d__Bacteria;p__Bacteroidota;c__Bacteroidia;o__Bacteroidales;f__GCA-2711565	1	5	11	5
d__Bacteria;p__Acidobacteriota;c__Mor1;o__QHYA01;f__QHYA01	1	5	10	5
d__Bacteria;p__Acidobacteriota;c__Vicinamibacteria;o__Fen-336;f__Fen-336	4	5	10	6
d__Bacteria;p__Firmicutes_G;c__Limnochordia;o__Limnochordales;f__Limnochordaceae	1	5	10	5
d__Bacteria;p__Omnitrophota;c__Omnitrophia;o__Omnitrophales;f__GWA2-52-8	1	5	10	5
d__Bacteria;p__Proteobacteria;c__Alphaproteobacteria;o__Azospirillales;f__BOG-932	1	5	10	5
d__Bacteria;p__Proteobacteria;c__Alphaproteobacteria;o__NRL2;f__NRL2	1	5	10	5
d__Bacteria;p__Proteobacteria;c__Gammaproteobacteria;o__Acidiferrobacterales;f__SZUA-150	1	5	10	5
d__Bacteria;p__Proteobacteria;c__Gammaproteobacteria;o__Enterobacterales;f__Neiellaceae	1	5	10	5
d__Bacteria;p__Proteobacteria;c__Gammaproteobacteria;o__Enterobacterales;f__Psychromonadaceae_A	3	5	10	5
d__Bacteria;p__Proteobacteria;c__Gammaproteobacteria;o__Ga0077536;f__Ga0077536	2	5	10	8
d__Bacteria;p__Proteobacteria;c__Gammaproteobacteria;o__Nevskiales;f__Algiphilaceae	1	5	10	5
d__Bacteria;p__Armatimonadota;c__Fimbriimonadia;o__OS-L;f__GBS-DC	3	5	9	7
d__Bacteria;p__Chloroflexota;c__Dehalococcoidia;o__SM23-28-2;f__RBG-16-64-32	1	5	9	5
d__Bacteria;p__Desulfobacterota;c__Syntrophia;o__Syntrophales;f__UBA6109	1	5	9	5
d__Bacteria;p__Verrucomicrobiota;c__Verrucomicrobiae;o__Pedosphaerales;f__AV2	4	5	9	6
d__Bacteria;p__Bacteroidota;c__Bacteroidia;o__2-12-FULL-37-12;f__2-12-FULL-37-12	1	5	8	5
d__Bacteria;p__Chloroflexota;c__Anaerolineae;o__Ardenticatenales;f__Ardenticatenaceae	1	5	8	5
d__Bacteria;p__Nitrospinota;c__UBA7883;o__UBA7883;f__UBA7883	1	5	8	5
d__Bacteria;p__Poribacteria;c__WGA-4E;o__WGA-4E;f__WGA-3G	1	5	8	5
d__Bacteria;p__Proteobacteria;c__Alphaproteobacteria;o__Rhodospirillales_A;f__Terasakiellaceae	2	5	8	6
d__Bacteria;p__Proteobacteria;c__Gammaproteobacteria;o__Xanthomonadales;f__Marinicellaceae	2	5	8	5
d__Bacteria;p__SAR324;c__SAR324;o__XYD2-FULL-50-16;f__HCM1	1	5	8	5
d__Bacteria;p__Spirochaetota;c__Leptospirae;o__Leptospirales;f__Leptonemataceae	4	5	8	6
d__Bacteria;p__Verrucomicrobiota;c__Verrucomicrobiae;o__Opitutales;f__CAG-312	2	5	8	6
d__Bacteria;p__Verrucomicrobiota;c__Verrucomicrobiae;o__Opitutales;f__UBA2995	1	5	8	5
d__Bacteria;p__Bacteroidota;c__Rhodothermia;o__Rhodothermales;f__MEBICO9517	1	5	7	5
d__Bacteria;p__Firmicutes_B;c__Desulfotomaculia;o__Ammonifexales;f__Ammonificaceae	1	5	7	5
d__Bacteria;p__Planctomycetota;c__Planctomycetes;o__Pirellulales;f__UBA11386	1	5	7	5
d__Bacteria;p__Proteobacteria;c__Gammaproteobacteria;o__Enterobacterales;f__UBA3532	1	5	7	5
d__Bacteria;p__Firmicutes_C;c__Negativicutes;o__Sporomusales;f__Acetonemaceae	1	5	5	5
d__Bacteria;p__Firmicutes;c__Bacilli;o__Bacillales;f__Bacillaceae_A	50	4.98	12	10
d__Bacteria;p__Proteobacteria;c__Gammaproteobacteria;o__Enterobacterales;f__Psychromonadaceae	21	4.95238	10	10
d__Bacteria;p__Nitrospirota;c__Nitrospiria;o__Nitrospirales;f__UBA8639	6	4.83333	10	8
d__Bacteria;p__Bdellovibrionota;c__Bacteriovoracia;o__Bacteriovoracales;f__Bacteriovoracaceae	36	4.80556	37	36
d__Bacteria;p__Marinisomatota;c__Marinisomatia;o__Marinisomatales;f__S15-B10	9	4.77778	8	10
d__Bacteria;p__Proteobacteria;c__Gammaproteobacteria;o__GCA-2729495;f__GCA-2729495	3	4.66667	36	5
d__Bacteria;p__Proteobacteria;c__Alphaproteobacteria;o__Rhodospirillales_A;f__Magnetovibrionaceae	3	4.66667	16	8
d__Bacteria;p__Acidobacteriota;c__Acidobacteriae;o__20CM-2-55-15;f__20CM-2-55-15	3	4.66667	8	7
d__Bacteria;p__Actinobacteriota;c__Coriobacteriia;o__Coriobacteriales;f__UBA8131	3	4.66667	4	6
d__Bacteria;p__Proteobacteria;c__Gammaproteobacteria;o__Nevskiales;f__Nevskiaceae	14	4.64286	10	15
d__Bacteria;p__Proteobacteria;c__Alphaproteobacteria;o__Rhizobiales;f__Xanthobacteraceae	153	4.60784	86	11
d__Bacteria;p__Actinobacteriota;c__Thermoleophilia;o__UBA2241;f__UBA2241	5	4.6	18	9
d__Bacteria;p__Proteobacteria;c__Gammaproteobacteria;o__Ectothiorhodospirales;f__Thioalkalivibrionaceae	5	4.6	11	12
d__Bacteria;p__Proteobacteria;c__Gammaproteobacteria;o__Burkholderiales;f__Burkholderiaceae	778	4.56941	40	31
d__Bacteria;p__Desulfobacterota;c__Syntrophia;o__Syntrophales;f__Smithellaceae	15	4.53333	15	12
d__Bacteria;p__Proteobacteria;c__Alphaproteobacteria;o__Azospirillales;f__Azospirillaceae	30	4.53333	11	13
d__Bacteria;p__Planctomycetota;c__UBA1135;o__UBA1135;f__UBA1135	6	4.5	26	11
d__Bacteria;p__Proteobacteria;c__Gammaproteobacteria;o__Woeseiales;f__Woeseiaceae	4	4.5	21	7
d__Bacteria;p__Myxococcota;c__UBA9160;o__UBA9160;f__UBA6930	2	4.5	12	7
d__Bacteria;p__Bacteroidota;c__Bacteroidia;o__Bacteroidales;f__4484-276	2	4.5	11	6
d__Bacteria;p__Deferribacterota;c__Deferribacteres;o__Deferribacterales;f__Calditerrivibrionaceae	2	4.5	11	6
d__Bacteria;p__Myxococcota;c__UBA727;o__UBA4151;f__UBA4151	2	4.5	11	5
d__Bacteria;p__Acidobacteriota;c__Vicinamibacteria;o__Vicinamibacterales;f__SCN-69-37	2	4.5	10	5
d__Bacteria;p__Calescibacterota;c__Calescibacteriia;o__Calescibacteriales;f__Calescibacteriaceae	2	4.5	8	6
d__Bacteria;p__Planctomycetota;c__Planctomycetes;o__Pirellulales;f__UBA7805	2	4.5	8	6
d__Bacteria;p__Myxococcota;c__Myxococcia;o__Myxococcales;f__Vulgatibacteraceae	2	4.5	5	6
d__Bacteria;p__Proteobacteria;c__Gammaproteobacteria;o__Ectothiorhodospirales;f__Ectothiorhodospiraceae	12	4.41667	10	9
d__Bacteria;p__Campylobacterota;c__Campylobacteria;o__Campylobacterales;f__Campylobacteraceae	73	4.35616	12	13
d__Bacteria;p__Bacteroidota;c__Bacteroidia;o__Bacteroidales;f__UBA1556	3	4.33333	19	5
d__Bacteria;p__Armatimonadota;c__Fimbriimonadia;o__Fimbriimonadales;f__Fimbriimonadaceae	13	4.30769	9	9
d__Bacteria;p__Proteobacteria;c__Gammaproteobacteria;o__UBA4486;f__UBA4486	10	4.3	18	12
d__Bacteria;p__Proteobacteria;c__Gammaproteobacteria;o__Burkholderiales;f__Hydrogenophilaceae	26	4.26923	24	18
d__Bacteria;p__Proteobacteria;c__Gammaproteobacteria;o__Steroidobacterales;f__Steroidobacteraceae	16	4.25	49	12
d__Bacteria;p__Proteobacteria;c__Alphaproteobacteria;o__Rhodospirillales_A;f__UBA1479	4	4.25	11	13
d__Bacteria;p__Proteobacteria;c__Gammaproteobacteria;o__Granulosicoccales;f__Granulosicoccaceae	4	4.25	11	8
d__Bacteria;p__Campylobacterota;c__Campylobacteria;o__Campylobacterales;f__Sulfurimonadaceae	29	4.13793	12	13
d__Bacteria;p__Planctomycetota;c__Phycisphaerae;o__Phycisphaerales;f__SM1A02	44	4.06818	14	22
d__Bacteria;p__Desulfobacterota;c__Syntrophia;o__Syntrophales;f__CG2-30-49-12	1	4	16	4
d__Bacteria;p__UBP4;c__UBA4092;o__UBA4092;f__UBA4092	1	4	14	4
d__Bacteria;p__Campylobacterota;c__Desulfurellia;o__Desulfurellales;f__Desulfurellaceae	2	4	12	4
d__Bacteria;p__Firmicutes_H;c__CSP1-3;o__CSP1-3;f__CSP1-3	1	4	12	4
d__Bacteria;p__Acidobacteriota;c__GCA-2747255;o__GCA-2747255;f__GCA-2747255	1	4	11	4
d__Bacteria;p__Margulisbacteria;c__WOR-1;o__O2-12-FULL-45-9;f__XYB2-FULL-48-7	1	4	11	4
d__Bacteria;p__Myxococcota;c__Myxococcia;o__Myxococcales;f__UBA5297	1	4	11	4
d__Bacteria;p__Wallbacteria;c__UBA9980;o__UBA9980;f__UBA9980	2	4	11	5
d__Bacteria;p__Dadabacteria;c__UBA1144;o__UBA2774;f__UBA2774	3	4	10	6
d__Bacteria;p__Firmicutes_B;c__Peptococcia;o__DRI-13;f__DRI-13	1	4	10	4
d__Bacteria;p__Patescibacteria;c__Paceibacteria;o__GWA2-38-13b;f__GWA2-38-13b	1	4	10	4
d__Bacteria;p__Proteobacteria;c__Alphaproteobacteria;o__Caulobacterales;f__Maricaulaceae	1	4	10	4
d__Bacteria;p__Proteobacteria;c__Alphaproteobacteria;o__Ferrovibrionales;f__Ferrovibrionaceae	2	4	10	4
d__Bacteria;p__Proteobacteria;c__Gammaproteobacteria;o__Burkholderiales;f__UBA3065	1	4	10	4
d__Bacteria;p__Proteobacteria;c__Gammaproteobacteria;o__Ga0077536_A;f__TMED69	1	4	10	4
d__Bacteria;p__Proteobacteria;c__Gammaproteobacteria;o__Pseudomonadales;f__UBA5518	1	4	10	4
d__Bacteria;p__Proteobacteria;c__Gammaproteobacteria;o__Xanthomonadales;f__SZUA-38	1	4	10	4
d__Bacteria;p__Spirochaetota;c__UBA6919;o__UBA6919;f__UBA6919	1	4	10	4
d__Archaea;p__Crenarchaeota;c__Nitrososphaeria;o__JDFR-14;f__JDFR-14	1	4	8	4
d__Archaea;p__Crenarchaeota;c__Thermoprotei;o__Ignicoccales;f__Ignicoccaceae	2	4	8	4
d__Bacteria;p__Bacteroidota;c__Bacteroidia;o__Bacteroidales;f__BM520	2	4	8	7
d__Bacteria;p__Bacteroidota;c__Rhodothermia;o__Balneolales;f__HLUCCA01	1	4	8	4
d__Bacteria;p__Desulfobacterota;c__Desulfobaccia;o__Desulfobaccales;f__0-14-0-80-60-11	1	4	8	4
d__Bacteria;p__Hydrogenedentota;c__Hydrogenedentia;o__Hydrogenedentiales;f__Hydrogenedentaceae	1	4	8	4
d__Bacteria;p__Hydrogenedentota;c__Hydrogenedentia;o__Hydrogenedentiales;f__UBA2224	2	4	8	4
d__Bacteria;p__Poribacteria;c__WGA-4E;o__WGA-4E;f__UBA9662	6	4	8	6
d__Bacteria;p__Proteobacteria;c__Gammaproteobacteria;o__Xanthomonadales;f__SZUA-5	1	4	8	32
d__Bacteria;p__Verrucomicrobiota;c__Kiritimatiellae;o__SS1-B-03-39;f__UBA6053	2	4	8	4
d__Bacteria;p__Verrucomicrobiota;c__Verrucomicrobiae;o__Opitutales;f__UBA4506	1	4	8	4
d__Bacteria;p__Bacteroidota;c__Bacteroidia;o__Bacteroidales;f__FEN-979	1	4	7	4
d__Bacteria;p__Bacteroidota;c__Kapabacteria;o__OLB7;f__OLB7	1	4	7	4
d__Bacteria;p__Bacteroidota;c__Rhodothermia;o__Rhodothermales;f__Bin80	1	4	7	4
d__Bacteria;p__Firmicutes_B;c__Dehalobacteriia;o__Dehalobacteriales;f__Dehalobacteriaceae	1	4	7	4
d__Bacteria;p__Planctomycetota;c__Phycisphaerae;o__SG8-4;f__SM23-30	1	4	7	4
d__Bacteria;p__Planctomycetota;c__Planctomycetes;o__Gemmatales;f__HRBIN36	1	4	7	4
d__Bacteria;p__Sumerlaeota;c__Sumerlaeia;o__Sumerlaeales;f__Sumerlaeaceae	2	4	7	5
d__Bacteria;p__Chloroflexota;c__UBA6077;o__UBA6077;f__UBA6077	1	4	6	4
d__Bacteria;p__Spirochaetota;c__Leptospirae;o__Turneriellales;f__Turneriellaceae	1	4	6	4
d__Archaea;p__Hydrothermarchaeota;c__Hydrothermarchaeia;o__Hydrothermarchaeales;f__BMS3B	1	4	5	30
d__Bacteria;p__Bacteroidota;c__Bacteroidia;o__Bacteroidales;f__ML635J-15	1	4	5	4
d__Bacteria;p__Bacteroidota;c__Rhodothermia;o__Rhodothermales;f__Rhodothermaceae	3	4	5	4
d__Bacteria;p__Bdellovibrionota;c__Bacteriovoracia;o__UBA1018;f__UBA923	1	4	5	4
d__Bacteria;p__Firmicutes_C;c__Negativicutes;o__Selenomonadales;f__Massilibacillaceae	1	4	5	4
d__Bacteria;p__Nitrospirota_A;c__Leptospirillia;o__Leptospirillales;f__Leptospirillaceae	4	4	5	6
d__Bacteria;p__UBA10199;c__UBA10199;o__GCA-002796325;f__1-14-0-20-47-16	1	4	5	4
d__Bacteria;p__Proteobacteria;c__Gammaproteobacteria;o__Enterobacterales;f__GCA-002770795	1	4	4	4
d__Bacteria;p__Proteobacteria;c__Gammaproteobacteria;o__Enterobacterales;f__Enterobacteriaceae	460	3.98913	7	21
d__Bacteria;p__Chloroflexota;c__Anaerolineae;o__Anaerolineales;f__Anaerolineaceae	45	3.86667	26	18
d__Bacteria;p__Bacteroidota;c__Bacteroidia;o__Bacteroidales;f__BBW3	5	3.8	23	6
d__Bacteria;p__Campylobacterota;c__Campylobacteria;o__Campylobacterales;f__Sulfurovaceae	15	3.8	12	10
d__Bacteria;p__Chloroflexota;c__Chloroflexia;o__Chloroflexales;f__Chloroflexaceae	9	3.77778	15	8
d__Bacteria;p__Verrucomicrobiota;c__Verrucomicrobiae;o__Verrucomicrobiales;f__DEV007	15	3.73333	10	12
d__Bacteria;p__Bacteroidota;c__Bacteroidia;o__Bacteroidales;f__Marinilabiliaceae	18	3.72222	8	9
d__Bacteria;p__Marinisomatota;c__Marinisomatia;o__Marinisomatales;f__TCS55	21	3.71429	25	18
d__Bacteria;p__Proteobacteria;c__Gammaproteobacteria;o__Xanthomonadales;f__Rhodanobacteraceae	61	3.67213	10	14
d__Bacteria;p__Bacteroidota;c__Bacteroidia;o__Bacteroidales;f__TTA-H9	3	3.66667	28	5
d__Bacteria;p__Bacteroidota;c__Bacteroidia;o__Bacteroidales;f__GWA2-32-17	3	3.66667	19	8
d__Bacteria;p__Omnitrophota;c__Omnitrophia;o__Omnitrophales;f__UBA2337	3	3.66667	18	5
d__Archaea;p__Crenarchaeota;c__Thermoprotei;o__Thermoproteales;f__Thermoproteaceae	3	3.66667	8	4
d__Bacteria;p__Proteobacteria;c__Gammaproteobacteria;o__Pseudomonadales;f__Ketobacteraceae	8	3.625	10	9
d__Bacteria;p__Proteobacteria;c__Gammaproteobacteria;o__Pseudomonadales;f__Cellvibrionaceae	47	3.57447	21	13
d__Bacteria;p__Proteobacteria;c__Gammaproteobacteria;o__GCA-001735895;f__GCA-001735895	2	3.5	11	6
d__Bacteria;p__Chloroflexota;c__Anaerolineae;o__Thermoflexales;f__Thermoflexaceae	2	3.5	10	4
d__Bacteria;p__Proteobacteria;c__Alphaproteobacteria;o__Kiloniellales;f__Fodinicurvataceae	4	3.5	10	6
d__Bacteria;p__Proteobacteria;c__Gammaproteobacteria;o__Nevskiales;f__Oceanococcaceae	2	3.5	10	5
d__Bacteria;p__Bacteroidota;c__Rhodothermia;o__Rhodothermales;f__UBA10348	2	3.5	7	4
d__Bacteria;p__Planctomycetota;c__UBA11346;o__UBA11346;f__UBA11346	2	3.5	5	5
d__Bacteria;p__Proteobacteria;c__Gammaproteobacteria;o__Methylococcales;f__Methylomonadaceae	35	3.37143	15	13
d__Bacteria;p__Campylobacterota;c__Campylobacteria;o__Campylobacterales;f__Arcobacteraceae	21	3.33333	12	7
d__Bacteria;p__Proteobacteria;c__Alphaproteobacteria;o__Rhodospirillales_A;f__2-02-FULL-58-16	3	3.33333	11	6
d__Bacteria;p__Acidobacteriota;c__Vicinamibacteria;o__Vicinamibacterales;f__UBA823	9	3.33333	8	10
d__Bacteria;p__Bacteroidota;c__Rhodothermia;o__Rhodothermales;f__Rubricoccaceae	3	3.33333	7	4
d__Bacteria;p__Gemmatimonadota;c__Gemmatimonadetes;o__Gemmatimonadales;f__Gemmatimonadaceae	20	3.3	31	9
d__Bacteria;p__Proteobacteria;c__Alphaproteobacteria;o__Rhizobiales;f__Hyphomicrobiaceae	19	3.26316	10	6
d__Bacteria;p__Verrucomicrobiota;c__Verrucomicrobiae;o__Verrucomicrobiales;f__Akkermansiaceae	35	3.25714	8	18
d__Bacteria;p__Campylobacterota;c__Campylobacteria;o__Nautiliales;f__Nautiliaceae	4	3.25	8	4
d__Bacteria;p__Proteobacteria;c__Gammaproteobacteria;o__Pseudomonadales;f__HTCC2089	39	3.23077	36	11
d__Bacteria;p__Gemmatimonadota;c__Gemmatimonadetes;o__Gemmatimonadales;f__GWC2-71-9	34	3.20588	22	14
d__Bacteria;p__Proteobacteria;c__Gammaproteobacteria;o__Pseudomonadales;f__Spongiibacteraceae	10	3.2	10	6
d__Bacteria;p__Verrucomicrobiota;c__Kiritimatiellae;o__RFP12;f__UBA1067	5	3.2	9	5
d__Bacteria;p__Firmicutes_C;c__Negativicutes;o__Propionisporales;f__Pelosinaceae	5	3.2	4	4
d__Bacteria;p__Firmicutes_C;c__Negativicutes;o__Selenomonadales;f__Selenomonadaceae	45	3.17778	5	6
d__Bacteria;p__Planctomycetota;c__Planctomycetes;o__Pirellulales;f__UBA1268	6	3.16667	12	6
d__Bacteria;p__Proteobacteria;c__Alphaproteobacteria;o__Rhodospirillales_A;f__UBA2165	7	3.14286	10	4
d__Bacteria;p__Firmicutes_B;c__Desulfotomaculia;o__Desulfotomaculales;f__Desulfotomaculaceae	7	3.14286	6	7
d__Bacteria;p__Proteobacteria;c__Alphaproteobacteria;o__Nisaeales;f__Nisaeaceae	8	3.125	10	6
d__Archaea;p__Halobacterota;c__Methanosarcinia;o__Methanosarcinales;f__Methanosarcinaceae	30	3.1	9	6
d__Bacteria;p__Proteobacteria;c__Gammaproteobacteria;o__Thiotrichales;f__Thiotrichaceae	12	3.08333	8	6
d__Bacteria;p__Proteobacteria;c__Gammaproteobacteria;o__Pseudomonadales;f__Pseudomonadaceae	466	3.0794	10	10
d__Bacteria;p__Proteobacteria;c__Alphaproteobacteria;o__Rhodospirillales;f__Rhodospirillaceae	13	3.07692	10	8
d__Bacteria;p__Myxococcota;c__UBA9160;o__UBA9160;f__UBA9160	2	3	21	4
d__Archaea;p__Crenarchaeota;c__Bathyarchaeia;o__B25;f__B25	1	3	17	3
d__Bacteria;p__Desulfobacterota;c__Desulfomonilia;o__UBA1062;f__UBA1062	3	3	15	4
d__Bacteria;p__Elusimicrobiota;c__Elusimicrobia;o__2-02-FULL-39-32;f__2-01-FULL-60-11	3	3	15	4
d__Bacteria;p__Myxococcota;c__Polyangia;o__GCA-2747355;f__GCA-2747355	1	3	13	3
d__Archaea;p__Crenarchaeota;c__Bathyarchaeia;o__TCS64;f__TCS64	2	3	12	3
d__Bacteria;p__Campylobacterota;c__Campylobacteria;o__Campylobacterales;f__Nitratiruptoraceae	2	3	12	3
d__Bacteria;p__Proteobacteria;c__Alphaproteobacteria;o__UBA2562;f__UBA2562	1	3	12	3
d__Bacteria;p__Fibrobacterota;c__Chitinivibrionia;o__Chitinivibrionales;f__FEN-1185	1	3	11	3
d__Bacteria;p__Desulfobacterota;c__Syntrophia;o__Syntrophales;f__UBA8958	1	3	10	3
d__Bacteria;p__Myxococcota;c__Polyangia;o__HGW-17;f__HGW-17	1	3	10	3
d__Bacteria;p__Proteobacteria;c__Alphaproteobacteria;o__Defluviicoccales;f__UBA830	1	3	10	3
d__Bacteria;p__Proteobacteria;c__Alphaproteobacteria;o__GCA-2691085;f__GCA-2691085	1	3	10	3
d__Bacteria;p__Proteobacteria;c__Alphaproteobacteria;o__Sneathiellales;f__Sneathiellaceae	2	3	10	5
d__Bacteria;p__Proteobacteria;c__Alphaproteobacteria;o__SP197;f__SP197	1	3	10	3
d__Bacteria;p__Proteobacteria;c__Alphaproteobacteria;o__UBA828;f__UBA828	3	3	10	3
d__Bacteria;p__Proteobacteria;c__Alphaproteobacteria;o__UBA8366;f__GCA-2696645	2	3	10	4
d__Bacteria;p__Proteobacteria;c__Alphaproteobacteria;o__UBA8366;f__UBA8366	2	3	10	3
d__Bacteria;p__Proteobacteria;c__Gammaproteobacteria;o__Pseudomonadales;f__Saccharospirillaceae	13	3	10	9
d__Bacteria;p__Desulfobacterota;c__Syntrophia;o__Syntrophales;f__UBA2251	1	3	9	3
d__Bacteria;p__Desulfobacterota;c__Syntrophia;o__Syntrophales;f__UBA6807	1	3	9	3
d__Archaea;p__Crenarchaeota;c__Bathyarchaeia;o__40CM-2-53-6;f__RBG-13-38-9	1	3	8	3
d__Bacteria;p__Acidobacteriota;c__Thermoanaerobaculia;o__UBA5066;f__Gp7-AA6	1	3	8	3
d__Bacteria;p__Acidobacteriota;c__UBA890;o__UBA890;f__UBA890	2	3	8	4
d__Bacteria;p__Bacteroidota;c__Bacteroidia;o__AKYH767;f__2-12-FULL-35-15	1	3	8	3
d__Bacteria;p__Bacteroidota;c__Bacteroidia;o__Bacteroidales;f__4572-128	1	3	8	3
d__Bacteria;p__Bacteroidota;c__Bacteroidia;o__Bacteroidales;f__GCA-2748055	1	3	8	3
d__Bacteria;p__Binatota;c__Binatia;o__Bin18;f__Bin18	1	3	8	3
d__Bacteria;p__Chloroflexota;c__Anaerolineae;o__Anaerolineales;f__UBA6668	1	3	8	3
d__Bacteria;p__Chloroflexota;c__Dehalococcoidia;o__Dehalococcoidales;f__UBA3254	1	3	8	3
d__Bacteria;p__Delongbacteria;c__UBA4055;o__UBA4055;f__UBA4055	1	3	8	3
d__Bacteria;p__Desulfobacterota;c__Desulfobaccia;o__Desulfobaccales;f__Desulfobaccaceae	2	3	8	3
d__Bacteria;p__Latescibacterota;c__Latescibacteria_A;o__4484-107;f__4484-107	1	3	8	3
d__Bacteria;p__Marinisomatota;c__Marinisomatia;o__Marinisomatales;f__UBA2128	2	3	8	3
d__Bacteria;p__Proteobacteria;c__Alphaproteobacteria;o__Rhizobiales;f__Cohaesibacteraceae	4	3	8	5
d__Bacteria;p__Proteobacteria;c__Gammaproteobacteria;o__Pseudomonadales;f__Zooshikellaceae	1	3	8	3
d__Bacteria;p__Thermotogota;c__Thermotogae;o__Petrotogales;f__Kosmotogaceae	1	3	8	3
d__Bacteria;p__Thermotogota;c__Thermotogae;o__UBA12178;f__UBA12178	1	3	8	3
d__Bacteria;p__UBP7_A;c__4484-113;o__4484-113;f__4484-113	1	3	8	3
d__Bacteria;p__Zixibacteria;c__MSB-5A5;o__DG-27;f__DG-27	1	3	8	3
d__Bacteria;p__Actinobacteriota;c__Acidimicrobiia;o__UBA5794;f__SZUA-232	1	3	7	3
d__Bacteria;p__Bacteroidota;c__Bacteroidia;o__AKYH767-A;f__OLB10	2	3	7	3
d__Bacteria;p__Bacteroidota;c__Bacteroidia;o__Chitinophagales;f__UBA10324	1	3	7	3
d__Bacteria;p__Bacteroidota;c__Rhodothermia;o__Rhodothermales;f__UBA2364	1	3	7	3
d__Bacteria;p__Bdellovibrionota;c__Bdellovibrionia;o__Bdellovibrionales;f__SG-bin7	1	3	7	3
d__Bacteria;p__Desulfobacterota;c__BSN033;o__UBA8473;f__UBA8473	1	3	7	3
d__Bacteria;p__Firmicutes_B;c__Desulfitobacteriia;o__Heliobacteriales;f__Heliobacteriaceae	1	3	7	3
d__Bacteria;p__Planctomycetota;c__Phycisphaerae;o__SG8-4;f__SM-Chi-D1	1	3	7	3
d__Bacteria;p__Bacteroidota;c__Bacteroidia;o__Flavobacteriales;f__PHOS-HE28	4	3	6	3
d__Bacteria;p__Bacteroidota;c__Bacteroidia;o__Flavobacteriales;f__UBA2798	1	3	6	3
d__Bacteria;p__Krumholzibacteriota;c__Krumholzibacteria;o__SSS58A;f__SSS58A	3	3	6	5
d__Bacteria;p__Proteobacteria;c__Alphaproteobacteria;o__Rhodospirillales_A;f__2-12-FULL-67-15	1	3	6	3
d__Bacteria;p__Spirochaetota;c__Spirochaetia;o__Spirochaetales;f__ARS1246	1	3	6	3
d__Bacteria;p__Armatimonadota;c__UBA5829;o__UBA5829;f__UBA5829	1	3	5	3
d__Bacteria;p__Bacteroidota;c__Kapabacteria;o__Kapabacteriales;f__UBA7675	1	3	5	3
d__Bacteria;p__Chloroflexota;c__Anaerolineae;o__SBR1031;f__UBA2796	1	3	5	3
d__Bacteria;p__Desulfobacterota;c__Desulfobaccia_A;o__RBG-13-43-22;f__RBG-13-43-22	1	3	5	3
d__Bacteria;p__Elusimicrobiota;c__Elusimicrobia;o__2-01-FULL-59-12;f__2-01-FULL-59-12	1	3	5	3
d__Bacteria;p__Firmicutes_C;c__Negativicutes;o__Sporomusales;f__Thermosinaceae_A	1	3	5	3
d__Bacteria;p__KSB1;c__UBA2214;o__JdFR-76;f__4484-219	1	3	5	3
d__Bacteria;p__Proteobacteria;c__Alphaproteobacteria;o__Dongiales;f__Dongiaceae	1	3	5	3
d__Bacteria;p__Proteobacteria;c__Alphaproteobacteria;o__Tistrellales;f__Tistrellaceae	1	3	5	3
d__Bacteria;p__Proteobacteria;c__Gammaproteobacteria;o__Thiohalorhabdales;f__Thiohalorhabdaceae	1	3	5	3
d__Bacteria;p__Actinobacteriota;c__Coriobacteriia;o__Coriobacteriales;f__RUG033	1	3	4	3
d__Bacteria;p__Bacteroidota;c__Bacteroidia;o__Bacteroidales;f__UBA7332	1	3	4	3
d__Bacteria;p__Fibrobacterota;c__OXYB2-FULL-49-7;o__OXYB2-FULL-49-7;f__OXYB2-FULL-49-7	1	3	4	3
d__Bacteria;p__Firmicutes_B;c__Desulfotomaculia;o__Desulfotomaculales;f__Desulfotomaculaceae_A	1	3	4	3
d__Bacteria;p__Firmicutes_E;c__Symbiobacteriia;o__Symbiobacteriales;f__Symbiobacteriaceae	1	3	4	3
d__Bacteria;p__Patescibacteria;c__ABY1;o__BM507;f__GWE2-39-37	1	3	4	3
d__Bacteria;p__Fibrobacterota;c__Fibrobacteria;o__UBA11236;f__UBA11236	1	3	3	3
d__Bacteria;p__Gemmatimonadota;c__Gemmatimonadetes;o__SG8-23;f__UBA6960	17	2.88235	28	20
d__Bacteria;p__Proteobacteria;c__Alphaproteobacteria;o__Rhizobiales;f__Beijerinckiaceae	121	2.84298	51	8
d__Bacteria;p__Omnitrophota;c__koll11;o__UBA10015;f__kpj58rc	6	2.83333	11	7
d__Bacteria;p__Riflebacteria;c__UBA8953;o__UBA8953;f__UBA8953	5	2.8	12	4
d__Bacteria;p__Bacteroidota;c__Bacteroidia;o__Bacteroidales;f__Tannerellaceae	20	2.75	11	6
d__Bacteria;p__Bdellovibrionota;c__Bdellovibrionia;o__Bdellovibrionales;f__UBA1609	4	2.75	10	7
d__Bacteria;p__Verrucomicrobiota;c__Verrucomicrobiae;o__Chthoniobacterales;f__UBA10450	57	2.7193	10	9
d__Bacteria;p__Firmicutes;c__Bacilli;o__Bacillales;f__Salisediminibacteriaceae	7	2.71429	4	4
d__Bacteria;p__Proteobacteria;c__Gammaproteobacteria;o__Pseudomonadales;f__Halieaceae	34	2.70588	21	11
d__Bacteria;p__Proteobacteria;c__Gammaproteobacteria;o__Enterobacterales;f__Alteromonadaceae	119	2.68908	52	16
d__Bacteria;p__Bacteroidota;c__Bacteroidia;o__Chitinophagales;f__BACL12	3	2.66667	10	3
d__Bacteria;p__Proteobacteria;c__Alphaproteobacteria;o__GCA-2701885;f__GCA-2701885	3	2.66667	10	4
d__Bacteria;p__Bacteroidota;c__Bacteroidia;o__NS11-12g;f__UKL13-3	3	2.66667	8	4
d__Bacteria;p__Proteobacteria;c__Alphaproteobacteria;o__Geminicoccales;f__Geminicoccaceae	3	2.66667	7	4
d__Bacteria;p__Proteobacteria;c__Alphaproteobacteria;o__Rhizobiales;f__Stappiaceae	31	2.64516	10	6
d__Bacteria;p__Spirochaetota;c__Leptospirae;o__Leptospirales;f__Leptospiraceae	42	2.64286	9	6
d__Bacteria;p__Proteobacteria;c__Alphaproteobacteria;o__Sphingomonadales;f__Sphingomonadaceae	293	2.6314	35	8
d__Bacteria;p__Verrucomicrobiota;c__Verrucomicrobiae;o__Opitutales;f__Puniceicoccaceae	13	2.61538	10	7
d__Bacteria;p__Proteobacteria;c__Gammaproteobacteria;o__UBA6522;f__UBA6522	5	2.6	30	5
d__Bacteria;p__Proteobacteria;c__Gammaproteobacteria;o__Nevskiales;f__Salinisphaeraceae	5	2.6	10	5
d__Bacteria;p__Verrucomicrobiota;c__Verrucomicrobiae;o__Methylacidiphilales;f__Methylacidiphilaceae	5	2.6	9	3
d__Bacteria;p__Campylobacterota;c__Campylobacteria;o__Campylobacterales;f__Helicobacteraceae	50	2.58	10	6
d__Bacteria;p__Bacteroidota;c__Bacteroidia;o__Chitinophagales;f__Saprospiraceae	24	2.5	91	7
d__Bacteria;p__Proteobacteria;c__Alphaproteobacteria;o__Caulobacterales;f__Parvularculaceae	4	2.5	21	5
d__Bacteria;p__Proteobacteria;c__Gammaproteobacteria;o__SZUA-21;f__SZUA-21	2	2.5	21	3
d__Bacteria;p__Deinococcota;c__Deinococci;o__Deinococcales;f__Marinithermaceae	2	2.5	12	4
d__Bacteria;p__Proteobacteria;c__Alphaproteobacteria;o__Rhizobiales;f__Methyloligellaceae	14	2.5	11	9
d__Bacteria;p__SAR324;c__SAR324;o__SAR324;f__NAC60-12	16	2.5	11	5
d__Bacteria;p__Proteobacteria;c__Alphaproteobacteria;o__Rhizobiales;f__Anderseniellaceae	2	2.5	10	3
d__Bacteria;p__Proteobacteria;c__Gammaproteobacteria;o__UBA4575;f__UBA4575	2	2.5	10	3
d__Bacteria;p__Proteobacteria;c__Gammaproteobacteria;o__UBA7966;f__UBA7966	2	2.5	10	4
d__Bacteria;p__Actinobacteriota;c__Acidimicrobiia;o__UBA5794;f__UBA5794	2	2.5	9	4
d__Bacteria;p__Proteobacteria;c__Gammaproteobacteria;o__Methylococcales;f__UBA2778	2	2.5	9	3
d__Bacteria;p__Bacteroidota;c__Bacteroidia;o__Bacteroidales;f__UBA10428	2	2.5	8	4
d__Bacteria;p__Proteobacteria;c__Gammaproteobacteria;o__Pseudomonadales;f__Endozoicomonadaceae	10	2.5	8	4
d__Bacteria;p__Verrucomicrobiota;c__Verrucomicrobiae;o__Pedosphaerales;f__UBA1412	2	2.5	7	3
d__Bacteria;p__Firmicutes_B;c__Desulfitobacteriia;o__Desulfitobacteriales;f__Syntrophobotulaceae	2	2.5	6	4
d__Bacteria;p__Proteobacteria;c__Alphaproteobacteria;o__Azospirillales;f__Inquilinaceae	2	2.5	6	3
d__Bacteria;p__Firmicutes_B;c__Syntrophomonadia;o__Syntrophomonadales;f__Syntrophomonadaceae	12	2.5	5	6
d__Bacteria;p__Firmicutes_B;c__Syntrophomonadia;o__Thermacetogeniales;f__Thermacetogeniaceae	2	2.5	5	3
d__Bacteria;p__Proteobacteria;c__Gammaproteobacteria;o__Acidiferrobacterales;f__Acidiferrobacteraceae	2	2.5	5	3
d__Bacteria;p__Proteobacteria;c__Alphaproteobacteria;o__UBA7887;f__UBA7887	5	2.4	10	5
d__Bacteria;p__Elusimicrobiota;c__Elusimicrobia;o__Elusimicrobiales;f__UBA9959	12	2.33333	33	6
d__Bacteria;p__Planctomycetota;c__Phycisphaerae;o__UBA1161;f__UBA1161	3	2.33333	10	4
d__Bacteria;p__Omnitrophota;c__koll11;o__UBA9649;f__UBA9649	3	2.33333	8	5
d__Bacteria;p__Proteobacteria;c__Alphaproteobacteria;o__Reyranellales;f__Reyranellaceae	6	2.33333	8	6
d__Bacteria;p__Eremiobacterota;c__UBP9;o__UBA4705;f__UBA4705	3	2.33333	5	4
d__Bacteria;p__Firmicutes_C;c__Negativicutes;o__Sporomusales;f__Thermosinaceae	3	2.33333	5	3
d__Bacteria;p__Bacteroidota;c__Bacteroidia;o__Bacteroidales;f__Dysgonomonadaceae	40	2.325	9	4
d__Bacteria;p__Verrucomicrobiota;c__Verrucomicrobiae;o__Opitutales;f__MB11C04	19	2.31579	8	6
d__Bacteria;p__Proteobacteria;c__Alphaproteobacteria;o__Rhizobiales;f__Rhizobiaceae	366	2.30328	9	9
d__Bacteria;p__Proteobacteria;c__Gammaproteobacteria;o__Thiomicrospirales;f__Thioglobaceae	11	2.27273	9	6
d__Bacteria;p__Bacteroidota;c__Chlorobia;o__Chlorobiales;f__Chlorobiaceae	19	2.26316	18	4
d__Bacteria;p__Proteobacteria;c__Gammaproteobacteria;o__Burkholderiales;f__SG8-40	4	2.25	10	3
d__Bacteria;p__Chloroflexota;c__Chloroflexia;o__Chloroflexales;f__Roseiflexaceae	4	2.25	5	3
d__Bacteria;p__Verrucomicrobiota;c__Verrucomicrobiae;o__Opitutales;f__UBA953	4	2.25	5	3
d__Bacteria;p__Bacteroidota;c__Bacteroidia;o__AKYH767;f__b-17BO	5	2.2	7	3
d__Bacteria;p__Cyanobacteria;c__Cyanobacteriia;o__Phormidesmiales;f__Phormidesmiaceae	5	2.2	6	3
d__Bacteria;p__Bdellovibrionota;c__Bdellovibrionia;o__Bdellovibrionales;f__Bdellovibrionaceae	21	2.19048	9	3
d__Bacteria;p__Proteobacteria;c__Alphaproteobacteria;o__Rhizobiales;f__Pleomorphomonadaceae	6	2.16667	10	4
d__Bacteria;p__Proteobacteria;c__Alphaproteobacteria;o__Rhodobacterales;f__Rhodobacteraceae	403	2.14888	68	13
d__Bacteria;p__Bacteroidota;c__Bacteroidia;o__Flavobacteriales;f__UA16	28	2.14286	20	4
d__Bacteria;p__Verrucomicrobiota;c__Verrucomicrobiae;o__Pedosphaerales;f__UBA1100	7	2.14286	6	4
d__Bacteria;p__Actinobacteriota;c__Actinobacteria;o__Propionibacteriales;f__Propionibacteriaceae	16	2.0625	5	5
d__Bacteria;p__Proteobacteria;c__Zetaproteobacteria;o__Mariprofundales;f__Mariprofundaceae	17	2.05882	8	5
d__Bacteria;p__Bacteroidota;c__Bacteroidia;o__Bacteroidales;f__Bacteroidaceae	206	2.0534	4	6
d__Bacteria;p__Proteobacteria;c__Gammaproteobacteria;o__Pseudomonadales;f__Pseudohongiellaceae	23	2.04348	10	8
d__Bacteria;p__Deinococcota;c__Deinococci;o__Deinococcales;f__Thermaceae	24	2.04167	5	4
d__Bacteria;p__Proteobacteria;c__Gammaproteobacteria;o__Pseudomonadales;f__Nitrincolaceae	22	2	64	6
d__Bacteria;p__Firmicutes_G;c__SHA-98;o__DTUO25;f__DTU025	3	2	30	2
d__Bacteria;p__Bdellovibrionota;c__UBA2394;o__UBA2394;f__UBA2394	2	2	27	2
d__Bacteria;p__Omnitrophota;c__koll11;o__UBA10015;f__GCA-002753745	2	2	21	2
d__Archaea;p__Thermoplasmatota;c__E2;o__DHVEG-1;f__DHVEG-1	1	2	16	2
d__Bacteria;p__Chloroflexota;c__Dehalococcoidia;o__Dehalococcoidales;f__UBA4087	1	2	16	2
d__Bacteria;p__Desulfobacterota;c__Syntrophia;o__Syntrophales;f__UBA2210	2	2	15	3
d__Archaea;p__Halobacterota;c__Methanonatronarchaeia;o__Methanonatronarchaeales;f__Methanohalarchaeaceae	1	2	13	2
d__Bacteria;p__Bacteroidota;c__Bacteroidia;o__NS11-12g;f__UBA9320	9	2	12	3
d__Bacteria;p__Campylobacterota;c__Desulfurellia;o__Desulfurellales;f__Hippeaceae	3	2	12	2
d__Bacteria;p__Proteobacteria;c__Alphaproteobacteria;o__Rhodospirillales_A;f__UBA4479	1	2	12	2
d__Bacteria;p__SM23-31;c__SM23-31;o__SM23-31;f__SM23-31	1	2	11	2
d__Bacteria;p__Zixibacteria;c__MSB-5A5;o__MSB-5A5;f__SM1-73	2	2	11	3
d__Bacteria;p__Actinobacteriota;c__Actinobacteria;o__Actinomycetales;f__Demequinaceae	1	2	10	2
d__Bacteria;p__Bdellovibrionota_B;c__UBA2361;o__SZUA-149;f__SZUA-149	1	2	10	2
d__Bacteria;p__Chloroflexota;c__Dehalococcoidia;o__SZUA-161;f__SZUA-161	1	2	10	2
d__Bacteria;p__Elusimicrobiota;c__Elusimicrobia;o__F11;f__F11	2	2	10	3
d__Bacteria;p__Elusimicrobiota;c__Elusimicrobia;o__F11;f__FEN-1173	1	2	10	2
d__Bacteria;p__Proteobacteria;c__Alphaproteobacteria;o__Rhodospirillales_C;f__Rhodospirillaceae_A	2	2	10	2
d__Bacteria;p__Proteobacteria;c__Alphaproteobacteria;o__UBA11222;f__UBA11222	1	2	10	2
d__Bacteria;p__Proteobacteria;c__Alphaproteobacteria;o__UBA8366;f__GCA-2717185	2	2	10	3
d__Bacteria;p__Proteobacteria;c__Gammaproteobacteria;o__Coxiellales;f__Coxiellaceae	1	2	10	2
d__Bacteria;p__Spirochaetota;c__Spirochaetia;o__Treponematales;f__Treponemataceae_B	1	2	10	2
d__Bacteria;p__Chloroflexota;c__Anaerolineae;o__UBA2200;f__UBA2200	3	2	9	3
d__Archaea;p__Crenarchaeota;c__Bathyarchaeia;o__B26-1;f__UBA233	1	2	8	5
d__Bacteria;p__Bacteroidota;c__Bacteroidia;o__Bacteroidales;f__NBLH01	1	2	8	2
d__Bacteria;p__Bacteroidota;c__Kapabacteria;o__Palsa-1295;f__Palsa-1295	2	2	8	3
d__Bacteria;p__Binatota;c__Binatia;o__UBA1149;f__UBA1149	1	2	8	2
d__Bacteria;p__Binatota;c__Binatia;o__UBA12015;f__UBA12015	1	2	8	2
d__Bacteria;p__Chloroflexota;c__Dehalococcoidia;o__Dehalococcoidales;f__Dehalococcoidaceae	3	2	8	3
d__Bacteria;p__Marinisomatota;c__Marinisomatia;o__Marinisomatales;f__UBA8229	5	2	8	3
d__Bacteria;p__Marinisomatota;c__Marinisomatia;o__SCGC-AAA003-L08;f__GCA-002704045	2	2	8	2
d__Bacteria;p__Marinisomatota;c__Marinisomatia;o__SCGC-AAA003-L08;f__GCA-2689995	1	2	8	2
d__Bacteria;p__Omnitrophota;c__koll11;o__GIF10;f__UBA6249	2	2	8	3
d__Bacteria;p__Proteobacteria;c__Alphaproteobacteria;o__Elsterales;f__URHD0088	1	2	8	2
d__Bacteria;p__Proteobacteria;c__Gammaproteobacteria;o__Xanthomonadales;f__SZUA-36	2	2	8	23
d__Archaea;p__Halobacterota;c__Methanonatronarchaeia;o__Methanonatronarchaeales;f__PZKD01	1	2	7	2
d__Bacteria;p__Acidobacteriota;c__Aminicenantia;o__Aminicenantales;f__OPB95	4	2	7	3
d__Bacteria;p__Bacteroidota;c__Bacteroidia;o__AKYH767-A;f__2013-40CM-41-45	2	2	7	2
d__Bacteria;p__Bacteroidota;c__Bacteroidia;o__Chitinophagales;f__UBA2359	3	2	7	2
d__Bacteria;p__Bacteroidota;c__Bacteroidia;o__Cytophagales;f__Catalimonadaceae	2	2	7	2
d__Bacteria;p__Bacteroidota;c__Bacteroidia;o__NS11-12g;f__UBA8524	1	2	7	2
d__Bacteria;p__Bacteroidota;c__Bacteroidia;o__UBA7662;f__UBA7662	1	2	7	2
d__Bacteria;p__Latescibacterota;c__Latescibacteria;o__Latescibacterales;f__Latescibacteraceae	1	2	7	2
d__Bacteria;p__Patescibacteria;c__Paceibacteria;o__GWC2-36-17_A;f__UBA9936	1	2	7	2
d__Bacteria;p__Proteobacteria;c__Gammaproteobacteria;o__UBA10353;f__UBA7415	1	2	7	2
d__Bacteria;p__Bacteroidota;c__Bacteroidia;o__Bacteroidales;f__UBA7960	2	2	6	3
d__Bacteria;p__Bacteroidota;c__Bacteroidia;o__Flavobacteriales;f__UBA10329	1	2	6	2
d__Bacteria;p__Cyanobacteria;c__Cyanobacteriia;o__Cyanobacteriales;f__Coleofasciculaceae	3	2	6	2
d__Bacteria;p__Cyanobacteria;c__Cyanobacteriia;o__Cyanobacteriales;f__Desertifilaceae	2	2	6	2
d__Bacteria;p__Cyanobacteria;c__Cyanobacteriia;o__Cyanobacteriales;f__Geitlerinemaceae	1	2	6	2
d__Bacteria;p__Cyanobacteria;c__Cyanobacteriia;o__Cyanobacteriales;f__Limnotrichaceae	1	2	6	2
d__Bacteria;p__Cyanobacteria;c__Cyanobacteriia;o__Cyanobacteriales;f__Prochloraceae	1	2	6	2
d__Bacteria;p__Cyanobacteria;c__Cyanobacteriia;o__Cyanobacteriales;f__Rubidibacteraceae	1	2	6	2
d__Bacteria;p__Cyanobacteria;c__Cyanobacteriia;o__Cyanobacteriales;f__Spirulinaceae	1	2	6	2
d__Bacteria;p__Cyanobacteria;c__Cyanobacteriia;o__Cyanobacteriales;f__Xenococcaceae	3	2	6	2
d__Bacteria;p__Cyanobacteria;c__Cyanobacteriia;o__PCC-7336;f__PCC-7336	1	2	6	2
d__Bacteria;p__Cyanobacteria;c__Cyanobacteriia;o__Pseudanabaenales;f__Pseudanabaenaceae	1	2	6	2
d__Bacteria;p__Proteobacteria;c__Alphaproteobacteria;o__Rhodospirillales_A;f__Casp-alpha2	5	2	6	4
d__Bacteria;p__Armatimonadota;c__BOG-944;o__BOG-944;f__BOG-944	1	2	5	2
d__Bacteria;p__Bacteroidota;c__Kapabacteria;o__Kapabacteriales;f__UBA961	2	2	5	9
d__Bacteria;p__Bdellovibrionota;c__Bacteriovoracia;o__UBA1018;f__UBA6935	1	2	5	2
d__Bacteria;p__Cyanobacteria;c__Sericytochromatia;o__S15B-MN24;f__UBA4093	1	2	5	2
d__Bacteria;p__Firmicutes_B;c__Syntrophomonadia;o__Syntrophomonadales;f__DTU052	2	2	5	3
d__Bacteria;p__Firmicutes_B;c__Syntrophomonadia;o__Syntrophomonadales;f__Syntrophothermaceae	1	2	5	2
d__Bacteria;p__Gemmatimonadota;c__Gemmatimonadetes;o__RSA9;f__RSA9	1	2	5	2
d__Bacteria;p__Latescibacterota;c__UBA2968;o__UBA8231;f__GCA-002724215	2	2	5	3
d__Bacteria;p__Margulisbacteria;c__ZB3;o__UBA817;f__GCA-2716485	1	2	5	2
d__Bacteria;p__Nitrospirota;c__Nitrospiria;o__Nitrospirales;f__UBA2166	2	2	5	2
d__Bacteria;p__Planctomycetota;c__Phycisphaerae;o__SM23-33;f__FEN-1343	1	2	5	2
d__Bacteria;p__Planctomycetota;c__UBA11346;o__GCA-2746535;f__GCA-2746535	1	2	5	2
d__Bacteria;p__Proteobacteria;c__Gammaproteobacteria;o__Burkholderiales;f__Ferrovaceae	3	2	5	3
d__Bacteria;p__Proteobacteria;c__Gammaproteobacteria;o__SZUA-146;f__SZUA-146	1	2	5	2
d__Bacteria;p__Proteobacteria;c__Gammaproteobacteria;o__UBA10353;f__UBA5680	1	2	5	2
d__Bacteria;p__Verrucomicrobiota;c__Lentisphaeria;o__UBA12247;f__UBA12247	1	2	5	2
d__Bacteria;p__Verrucomicrobiota;c__Verrucomicrobiae;o__Opitutales;f__CG1-02-43-26	1	2	5	2
d__Bacteria;p__Bacteroidota;c__Bacteroidia;o__Bacteroidales;f__DTU049	2	2	4	2
d__Bacteria;p__Bacteroidota;c__Bacteroidia;o__Bacteroidales;f__GWF2-35-48	1	2	4	2
d__Bacteria;p__Bacteroidota;c__Bacteroidia;o__Bacteroidales;f__GWF2-38-335	1	2	4	2
d__Bacteria;p__Bacteroidota;c__Bacteroidia;o__Bacteroidales;f__P3	6	2	4	3
d__Bacteria;p__Bacteroidota;c__Bacteroidia;o__Bacteroidales;f__UBA6013	1	2	4	2
d__Bacteria;p__Bacteroidota;c__Bacteroidia;o__Bacteroidales;f__UBA6680	1	2	4	2
d__Bacteria;p__Bacteroidota;c__Bacteroidia;o__Bacteroidales;f__Williamwhitmaniaceae	1	2	4	2
d__Bacteria;p__Bacteroidota;c__Bacteroidia;o__Bacteroidales;f__ZOR0009	1	2	4	2
d__Bacteria;p__Firmicutes;c__Bacilli;o__Bacillales;f__Bacillaceae_J	3	2	4	2
d__Bacteria;p__Firmicutes;c__Bacilli;o__Bacillales;f__Bacillaceae_O	1	2	4	2
d__Bacteria;p__Firmicutes_B;c__Desulfotomaculia;o__Desulfotomaculales;f__Desulfocucumaceae	1	2	4	2
d__Bacteria;p__Firmicutes_B;c__Desulfotomaculia;o__Desulfotomaculales;f__Desulfotomaculaceae_C	1	2	4	2
d__Bacteria;p__Firmicutes_B;c__Desulfotomaculia;o__Desulfotomaculales;f__Desulfovirgulaceae	2	2	4	2
d__Bacteria;p__Firmicutes_B;c__Peptococcia;o__Peptococcales;f__Peptococcaceae	2	2	4	3
d__Bacteria;p__Firmicutes_C;c__Negativicutes;o__Anaeromusales;f__Anaeromusaceae	1	2	4	2
d__Bacteria;p__Firmicutes_D;c__Proteinivoracia;o__Proteinivoracales;f__Proteinivoraceae	1	2	4	2
d__Bacteria;p__Marinisomatota;c__AB16;o__AB16;f__46-47	1	2	4	2
d__Bacteria;p__Proteobacteria;c__Alphaproteobacteria;o__Rhizobiales;f__Methylopilaceae	5	2	4	4
d__Bacteria;p__Proteobacteria;c__Gammaproteobacteria;o__Burkholderiales;f__Sulfuriferulaceae	3	2	4	3
d__Bacteria;p__Proteobacteria;c__Gammaproteobacteria;o__Porisulfidales;f__Porisulfidaceae	1	2	4	2
d__Bacteria;p__Proteobacteria;c__Gammaproteobacteria;o__UBA6002;f__UBA6002	1	2	4	2
d__Bacteria;p__UBA9089;c__CG2-30-40-21;o__CG2-30-40-21;f__CG2-30-40-21	1	2	4	2
d__Bacteria;p__Verrucomicrobiota;c__Kiritimatiellae;o__LD1-PB3;f__GWF2-57-35	1	2	4	2
d__Bacteria;p__Campylobacterota;c__Campylobacteria;o__Campylobacterales;f__SZUA-545	1	2	3	2
d__Bacteria;p__Chloroflexota;c__Ktedonobacteria;o__Ktedonobacterales;f__Ktedonobacteraceae	1	2	3	2
d__Bacteria;p__Proteobacteria;c__Alphaproteobacteria;o__Rhizobiales;f__Lutibaculaceae	1	2	3	2
d__Bacteria;p__Proteobacteria;c__Gammaproteobacteria;o__Enterobacterales;f__Gallaecimonadaceae	1	2	3	2
d__Bacteria;p__SZUA-79;c__SZUA-79;o__SZUA-79;f__SZUA-79	1	2	3	2
d__Bacteria;p__Verrucomicrobiota;c__Lentisphaeria;o__UBA1407;f__Lenti-02	2	2	3	3
d__Bacteria;p__Actinobacteriota;c__Actinobacteria;o__Actinomycetales;f__Actinomycetaceae	24	1.95833	5	2
d__Bacteria;p__Bacteroidota;c__Bacteroidia;o__Flavobacteriales;f__1G12	11	1.90909	12	4
d__Bacteria;p__Bacteroidota;c__Bacteroidia;o__Cytophagales;f__Cyclobacteriaceae	100	1.88	61	7
d__Bacteria;p__Bacteroidota;c__Bacteroidia;o__Flavobacteriales;f__TMED113	13	1.84615	7	2
d__Bacteria;p__Bacteroidota;c__Bacteroidia;o__Flavobacteriales;f__Flavobacteriaceae	651	1.81874	42	9
d__Bacteria;p__Bacteroidota;c__Bacteroidia;o__Flavobacteriales;f__koll-22	11	1.81818	15	7
d__Bacteria;p__Actinobacteriota;c__Actinobacteria;o__Actinomycetales;f__Dermatophilaceae	22	1.81818	10	5
d__Bacteria;p__Aquificota;c__Aquificae;o__Aquificales;f__Aquificaceae	5	1.8	5	2
d__Bacteria;p__Proteobacteria;c__Gammaproteobacteria;o__Pseudomonadales;f__Halomonadaceae	94	1.79787	10	5
d__Bacteria;p__Bacteroidota;c__Bacteroidia;o__Bacteroidales;f__Paludibacteraceae	8	1.75	22	2
d__Bacteria;p__Bacteroidota;c__Chlorobia;o__Chlorobiales;f__Chloroherpetonaceae	4	1.75	9	2
d__Bacteria;p__Cyanobacteria;c__Cyanobacteriia;o__Thermosynechococcales;f__Thermosynechococcaceae	4	1.75	6	2
d__Bacteria;p__Bacteroidota;c__Bacteroidia;o__Bacteroidales;f__Porphyromonadaceae	14	1.71429	4	3
d__Bacteria;p__Proteobacteria;c__Gammaproteobacteria;o__Burkholderiales;f__Chitinibacteraceae	10	1.7	8	4
d__Bacteria;p__Bacteroidota;c__Bacteroidia;o__Chitinophagales;f__Chitinophagaceae	127	1.69291	8	5
d__Bacteria;p__Firmicutes_C;c__Negativicutes;o__Veillonellales;f__Dialisteraceae	13	1.69231	4	2
d__Bacteria;p__Proteobacteria;c__Alphaproteobacteria;o__Rhizobiales;f__Amorphaceae	3	1.66667	10	2
d__Bacteria;p__Spirochaetota;c__Spirochaetia;o__Treponematales;f__UBA12059	3	1.66667	10	3
d__Bacteria;p__Bacteroidota;c__Bacteroidia;o__AKYH767;f__Palsa-965	3	1.66667	7	2
d__Bacteria;p__Proteobacteria;c__Gammaproteobacteria;o__Burkholderiales;f__Aquaspirillaceae	3	1.66667	5	3
d__Bacteria;p__Firmicutes_C;c__Negativicutes;o__Veillonellales;f__Megasphaeraceae	14	1.64286	4	2
d__Bacteria;p__Proteobacteria;c__Alphaproteobacteria;o__Caulobacterales;f__Caulobacteraceae	30	1.63333	10	5
d__Bacteria;p__Proteobacteria;c__Gammaproteobacteria;o__Pseudomonadales;f__Porticoccaceae	19	1.63158	10	5
d__Bacteria;p__Bacteroidota;c__Bacteroidia;o__Cytophagales;f__Hymenobacteraceae	50	1.62	8	3
d__Bacteria;p__Bacteroidota;c__Bacteroidia;o__Flavobacteriales;f__BACL11	23	1.6087	7	2
d__Bacteria;p__Proteobacteria;c__Alphaproteobacteria;o__Kiloniellales;f__Kiloniellaceae	5	1.6	12	3
d__Bacteria;p__Bacteroidota;c__Bacteroidia;o__NS11-12g;f__UBA955	5	1.6	7	2
d__Bacteria;p__Proteobacteria;c__Gammaproteobacteria;o__Pseudomonadales;f__Oleiphilaceae	44	1.59091	10	4
d__Bacteria;p__Proteobacteria;c__Gammaproteobacteria;o__Legionellales;f__Legionellaceae	65	1.56923	7	5
d__Bacteria;p__Proteobacteria;c__Gammaproteobacteria;o__UBA10353;f__LS-SOB	18	1.55556	10	7
d__Bacteria;p__Proteobacteria;c__Alphaproteobacteria;o__Rhodospirillales_A;f__Thalassospiraceae	13	1.53846	6	3
d__Bacteria;p__Proteobacteria;c__Gammaproteobacteria;o__Burkholderiales;f__Methylophilaceae	28	1.53571	70	4
d__Bacteria;p__Proteobacteria;c__Gammaproteobacteria;o__Pseudomonadales;f__Alcanivoracaceae	15	1.53333	10	3
d__Bacteria;p__Proteobacteria;c__Gammaproteobacteria;o__Pseudomonadales;f__Moraxellaceae	66	1.51515	5	4
d__Bacteria;p__Proteobacteria;c__Gammaproteobacteria;o__Enterobacterales;f__Kangiellaceae	2	1.5	24	2
d__Bacteria;p__Proteobacteria;c__Gammaproteobacteria;o__Methylococcales;f__Cycloclasticaceae	2	1.5	21	2
d__Bacteria;p__Bacteroidota;c__Bacteroidia;o__Bacteroidales;f__UBA5342	2	1.5	13	2
d__Bacteria;p__Bacteroidota;c__Bacteroidia;o__Flavobacteriales;f__GCA-002722245	2	1.5	12	2
d__Bacteria;p__Proteobacteria;c__Gammaproteobacteria;o__UBA5335;f__UBA5335	2	1.5	10	2
d__Archaea;p__Thermoplasmatota;c__Thermoplasmata;o__UBA10834;f__UBA10834	2	1.5	9	2
d__Bacteria;p__Firmicutes_C;c__Negativicutes;o__Propionisporales;f__Propionisporaceae	2	1.5	9	2
d__Bacteria;p__Proteobacteria;c__Alphaproteobacteria;o__UBA1301;f__UBA1301	4	1.5	9	3
d__Bacteria;p__Marinisomatota;c__Marinisomatia;o__SCGC-AAA003-L08;f__SCGC-AAA003-L08	2	1.5	8	2
d__Bacteria;p__Proteobacteria;c__Alphaproteobacteria;o__Sphingomonadales;f__Emcibacteraceae	6	1.5	8	3
d__Archaea;p__Asgardarchaeota;c__Lokiarchaeia;o__Thorarchaeales;f__Thorarchaeaceae	4	1.5	7	2
d__Bacteria;p__Proteobacteria;c__Alphaproteobacteria;o__Rhizobiales;f__Phreatobacteraceae	4	1.5	7	2
d__Bacteria;p__Proteobacteria;c__Alphaproteobacteria;o__Rhizobiales;f__Pleomorphomonadaceae_A	2	1.5	7	2
d__Bacteria;p__Verrucomicrobiota_A;c__Chlamydiia;o__Parachlamydiales;f__Criblamydiaceae	2	1.5	7	2
d__Bacteria;p__Chloroflexota;c__Dehalococcoidia;o__Dehalococcoidales;f__UBA5627	2	1.5	6	2
d__Bacteria;p__Bacteroidota;c__Kapabacteria;o__Kapabacteriales;f__NICIL-2	2	1.5	5	2
d__Bacteria;p__Bdellovibrionota;c__Bdellovibrionia;o__Bdellovibrionales;f__UBA840	2	1.5	5	14
d__Bacteria;p__Bdellovibrionota_B;c__Oligoflexia;o__Oligoflexales;f__Bog-1112	2	1.5	5	2
d__Bacteria;p__Cyanobacteria;c__Sericytochromatia;o__UBA7694;f__UBA7694	2	1.5	5	2
d__Bacteria;p__Marinisomatota;c__Marinisomatia;o__SCGC-AAA003-L08;f__TMED161	2	1.5	5	2
d__Bacteria;p__Proteobacteria;c__Gammaproteobacteria;o__Enterobacterales;f__Psychrobiaceae	2	1.5	5	2
d__Bacteria;p__UBP7;c__UBA6624;o__UBA6624;f__UBA6624	2	1.5	5	2
d__Bacteria;p__Verrucomicrobiota;c__Verrucomicrobiae;o__Chthoniobacterales;f__UBA6821	2	1.5	5	2
d__Bacteria;p__Bacteroidota;c__Bacteroidia;o__Bacteroidales;f__Muribaculaceae	20	1.5	4	2
d__Bacteria;p__Bacteroidota;c__Bacteroidia;o__Bacteroidales;f__UBA3663	2	1.5	4	2
d__Bacteria;p__Proteobacteria;c__Alphaproteobacteria;o__Oceanibaculales;f__Oceanibaculaceae	2	1.5	4	2
d__Bacteria;p__Proteobacteria;c__Gammaproteobacteria;o__GCA-002705445;f__GCA-002705445	2	1.5	4	2
d__Bacteria;p__Firmicutes;c__Bacilli;o__Bacillales;f__Bacillaceae_C	2	1.5	3	2
d__Bacteria;p__Bacteroidota;c__Bacteroidia;o__Sphingobacteriales;f__Sphingobacteriaceae	145	1.48966	7	3
d__Bacteria;p__Proteobacteria;c__Gammaproteobacteria;o__Xanthomonadales;f__Xanthomonadaceae	128	1.47656	10	5
d__Bacteria;p__Bacteroidota;c__Bacteroidia;o__Bacteroidales;f__UBA932	48	1.45833	4	4
d__Bacteria;p__Proteobacteria;c__Gammaproteobacteria;o__Burkholderiales;f__Neisseriaceae	64	1.45312	5	3
d__Bacteria;p__Bacteroidota;c__Bacteroidia;o__Cytophagales;f__Spirosomaceae	58	1.43103	40	4
d__Bacteria;p__Proteobacteria;c__Alphaproteobacteria;o__Caulobacterales;f__Hyphomonadaceae	7	1.42857	32	3
d__Bacteria;p__Bacteroidota;c__Bacteroidia;o__Flavobacteriales;f__UBA7430	5	1.4	7	2
d__Bacteria;p__Bacteroidota;c__Bacteroidia;o__Chitinophagales;f__LD1	5	1.4	6	2
d__Bacteria;p__Bacteroidota;c__Kapabacteria;o__Kapabacteriales;f__Kapabacteriaceae	5	1.4	5	2
d__Bacteria;p__Cyanobacteria;c__Cyanobacteriia;o__Cyanobacteriales;f__Nostocaceae	5	1.4	4	3
d__Bacteria;p__Bacteroidota;c__Bacteroidia;o__Flavobacteriales;f__Cryomorphaceae	23	1.3913	20	4
d__Bacteria;p__Firmicutes_A;c__Clostridia;o__Peptostreptococcales;f__Natronincolaceae	8	1.375	4	2
d__Bacteria;p__Eremiobacterota;c__Eremiobacteria;o__UBP12;f__UBA5184	19	1.36842	6	3
d__Bacteria;p__Bacteroidota;c__Rhodothermia;o__Balneolales;f__Balneolaceae	20	1.35	20	4
d__Bacteria;p__Bacteroidota;c__Bacteroidia;o__Bacteroidales;f__UBA1402	3	1.33333	11	2
d__Bacteria;p__Desulfobacterota;c__Syntrophia;o__Syntrophales;f__UBA2185	3	1.33333	8	2
d__Bacteria;p__Proteobacteria;c__Gammaproteobacteria;o__Pseudomonadales;f__Marinomonadaceae	3	1.33333	8	2
d__Bacteria;p__Firmicutes_A;c__Clostridia;o__Clostridiales;f__Caloramatoraceae	3	1.33333	5	2
d__Bacteria;p__Proteobacteria;c__Gammaproteobacteria;o__Thiomicrospirales;f__Thiomicrospiraceae	9	1.33333	5	2
d__Bacteria;p__Firmicutes_A;c__Clostridia;o__Oscillospirales;f__CAG-272	3	1.33333	4	2
d__Bacteria;p__Firmicutes;c__Bacilli;o__Lactobacillales;f__Listeriaceae	3	1.33333	3	2
d__Bacteria;p__Firmicutes_A;c__Clostridia;o__Tissierellales;f__Helcococcaceae	13	1.30769	4	2
d__Bacteria;p__Proteobacteria;c__Gammaproteobacteria;o__Enterobacterales;f__Succinivibrionaceae	13	1.30769	4	2
d__Bacteria;p__Firmicutes;c__Bacilli;o__Lactobacillales;f__Lactobacillaceae	149	1.30201	4	3
d__Bacteria;p__Actinobacteriota;c__Coriobacteriia;o__Coriobacteriales;f__Coriobacteriaceae	10	1.3	4	3
d__Bacteria;p__Marinisomatota;c__Marinisomatia;o__SCGC-AAA003-L08;f__GCA-002707645	7	1.28571	8	2
d__Bacteria;p__Firmicutes;c__Bacilli;o__Bacillales;f__Anoxybacillaceae	7	1.28571	4	3
d__Bacteria;p__Bacteroidota;c__Bacteroidia;o__Bacteroidales;f__Rikenellaceae	11	1.27273	4	2
d__Bacteria;p__Spirochaetota;c__Spirochaetia;o__Spirochaetales;f__RBG-16-67-19	4	1.25	8	2
d__Bacteria;p__Verrucomicrobiota_A;c__Chlamydiia;o__Parachlamydiales;f__Parachlamydiaceae	8	1.25	7	2
d__Bacteria;p__Deinococcota;c__Deinococci;o__Deinococcales;f__Deinococcaceae	16	1.25	6	4
d__Bacteria;p__Proteobacteria;c__Gammaproteobacteria;o__Diplorickettsiales;f__Diplorickettsiaceae	4	1.25	4	2
d__Bacteria;p__Bacteroidota;c__Bacteroidia;o__Bacteroidales;f__WCHB1-69	4	1.25	3	2
d__Bacteria;p__Cyanobacteria;c__Vampirovibrionia;o__Obscuribacterales;f__Obscuribacteraceae	4	1.25	3	2
d__Bacteria;p__Firmicutes;c__Bacilli;o__Bacillales_A;f__Planococcaceae	8	1.25	3	2
d__Bacteria;p__Proteobacteria;c__Alphaproteobacteria;o__Rhizobiales;f__Devosiaceae	19	1.21053	6	2
d__Bacteria;p__Chloroflexota;c__Dehalococcoidia;o__SAR202;f__UBA826	10	1.2	8	2
d__Bacteria;p__Chloroflexota;c__Dehalococcoidia;o__SAR202;f__UBA11138	5	1.2	5	2
d__Bacteria;p__Firmicutes;c__Bacilli;o__Erysipelotrichales;f__Erysipelotrichaceae	31	1.19355	8	3
d__Bacteria;p__Bacteroidota;c__Rhodothermia;o__Rhodothermales;f__Salinibacteraceae	16	1.1875	8	3
d__Bacteria;p__Spirochaetota;c__Spirochaetia;o__Treponematales;f__Treponemataceae	6	1.16667	10	2
d__Bacteria;p__Bacteroidota;c__Bacteroidia;o__Flavobacteriales;f__Crocinitomicaceae	32	1.15625	6	3
d__Bacteria;p__Bacteroidota;c__Bacteroidia;o__Cytophagales;f__Marinoscillaceae	7	1.14286	6	2
d__Bacteria;p__Fibrobacterota;c__Fibrobacteria;o__Fibrobacterales;f__Fibrobacteraceae	23	1.13043	5	2
d__Bacteria;p__Firmicutes_B;c__Moorellia;o__Moorellales;f__Moorellaceae	8	1.125	3	2
d__Bacteria;p__Firmicutes_A;c__Clostridia;o__Oscillospirales;f__Acutalibacteraceae	11	1.09091	4	2
d__Bacteria;p__Firmicutes_A;c__Clostridia;o__Lachnospirales;f__Lachnospiraceae	63	1.07937	6	2
d__Bacteria;p__Firmicutes;c__Bacilli;o__Lactobacillales;f__Enterococcaceae	43	1.06977	4	2
d__Bacteria;p__Firmicutes_A;c__Clostridia;o__Christensenellales;f__CAG-74	17	1.05882	4	2
d__Bacteria;p__Firmicutes_C;c__Negativicutes;o__Acidaminococcales;f__Acidaminococcaceae	17	1.05882	4	2
d__Bacteria;p__Actinobacteriota;c__Actinobacteria;o__Mycobacteriales;f__Mycobacteriaceae	38	1.05263	5	2
d__Bacteria;p__Bacteroidota;c__Bacteroidia;o__Flavobacteriales;f__Weeksellaceae	169	1.04734	6	3
d__Bacteria;p__Proteobacteria;c__Gammaproteobacteria;o__Burkholderiales;f__Chromobacteriaceae	22	1.04545	3	2
d__Bacteria;p__Actinobacteriota;c__Actinobacteria;o__Actinomycetales;f__Microbacteriaceae	25	1.04	3	2
d__Bacteria;p__Firmicutes;c__Bacilli;o__Lactobacillales;f__Streptococcaceae	219	1.03653	4	2
d__Bacteria;p__Actinobacteriota;c__Actinobacteria;o__Propionibacteriales;f__Nocardioidaceae	28	1.03571	3	2
d__Bacteria;p__Actinobacteriota;c__Actinobacteria;o__Streptomycetales;f__Streptomycetaceae	31	1.03226	7	2
d__Bacteria;p__Actinobacteriota;c__Thermoleophilia;o__RBG-16-64-13;f__RBG-16-64-13	1	1	12	1
d__Bacteria;p__Desulfobacterota;c__Syntrophia;o__Syntrophales;f__UBA3084	1	1	12	1
d__Archaea;p__Nanoarchaeota;c__Nanoarchaeia;o__Woesearchaeales;f__CG08-08-20-14	1	1	10	1
d__Bacteria;p__Firmicutes_A;c__Clostridia;o__Tissierellales;f__Tissierellaceae	3	1	10	1
d__Bacteria;p__Patescibacteria;c__Paceibacteria;o__2-02-FULL-40-12;f__IGHO2-01-FULL-4-A	1	1	10	1
d__Bacteria;p__Proteobacteria;c__Alphaproteobacteria;o__Sphingomonadales;f__Kordiimonadaceae	2	1	10	1
d__Bacteria;p__Proteobacteria;c__Gammaproteobacteria;o__Immundisolibacterales;f__Immundisolibacteraceae	1	1	10	1
d__Bacteria;p__Proteobacteria;c__Gammaproteobacteria;o__UBA5859;f__UBA5859	1	1	10	1
d__Bacteria;p__Spirochaetota;c__Spirochaetia;o__Sphaerochaetales;f__Sphaerochaetaceae	8	1	10	1
d__Bacteria;p__Spirochaetota;c__Spirochaetia;o__Treponematales;f__UBA8932	4	1	10	1
d__Bacteria;p__Campylobacterota;c__Campylobacteria;o__Campylobacterales;f__Thiovulaceae	1	1	9	1
d__Bacteria;p__Verrucomicrobiota;c__Lentisphaeria;o__Victivallales;f__GWF2-50-93	1	1	9	1
d__Bacteria;p__Chloroflexota;c__Anaerolineae;o__Promineofilales;f__UBA4811	1	1	8	1
d__Bacteria;p__FCPU426;c__Palsa-1180;o__Palsa-1180;f__Palsa-1180	1	1	8	1
d__Bacteria;p__GCA-001730085;c__GCA-001730085;o__GCA-001730085;f__GCA-001730085	1	1	8	1
d__Bacteria;p__Margulisbacteria;c__WOR-1;o__O2-12-FULL-45-9;f__O2-12-FULL-45-9	1	1	8	1
d__Bacteria;p__Marinisomatota;c__Marinisomatia;o__Marinisomatales;f__UBA1611	11	1	8	1
d__Bacteria;p__Marinisomatota;c__Marinisomatia;o__SCGC-AAA003-L08;f__TMED198	1	1	8	1
d__Bacteria;p__Omnitrophota;c__koll11;o__UBA6215;f__UBA6215	1	1	8	1
d__Bacteria;p__Proteobacteria;c__Alphaproteobacteria;o__Rhizobiales;f__Kaistiaceae	4	1	8	1
d__Bacteria;p__Proteobacteria;c__Gammaproteobacteria;o__Competibacterales;f__Competibacteraceae	4	1	8	1
d__Bacteria;p__Proteobacteria;c__Gammaproteobacteria;o__Nitrococcales;f__Nitrococcaceae	2	1	8	1
d__Bacteria;p__Proteobacteria;c__Gammaproteobacteria;o__Pseudomonadales;f__UBA7434	2	1	8	1
d__Bacteria;p__TA06_A;c__DG-26_A;o__SM23-81;f__SM23-81	1	1	8	1
d__Bacteria;p__UBA8248;c__UBA8248;o__UBA8248;f__UBA3496	1	1	8	1
d__Bacteria;p__Bacteroidota;c__Bacteroidia;o__AKYH767;f__UBA4408	1	1	7	1
d__Bacteria;p__Bacteroidota;c__Bacteroidia;o__Bacteroidales;f__CG2-30-32-10	1	1	7	1
d__Bacteria;p__Firmicutes_A;c__Clostridia;o__4C28d-15;f__CAG-1252	1	1	7	1
d__Bacteria;p__Marinisomatota;c__Marinisomatia;o__SCGC-AAA003-L08;f__TMED6	3	1	7	4
d__Bacteria;p__Proteobacteria;c__Gammaproteobacteria;o__Pseudomonadales;f__UBA7239	1	1	7	1
d__Bacteria;p__Verrucomicrobiota_A;c__Chlamydiia;o__Parachlamydiales;f__GCA-2709385	1	1	7	1
d__Archaea;p__Asgardarchaeota;c__Heimdallarchaeia;o__B3-JM-08;f__B3-JM-08	1	1	6	1
d__Archaea;p__Thermoplasmatota;c__E2;o__JdFR-43;f__JdFR-43	1	1	6	1
d__Bacteria;p__Bacteroidota;c__Bacteroidia;o__AKYH767;f__Palsa-948	1	1	6	1
d__Bacteria;p__Bacteroidota;c__Bacteroidia;o__Chitinophagales;f__SW-11-45-7	1	1	6	1
d__Bacteria;p__Bacteroidota;c__Bacteroidia;o__Chitinophagales;f__UBA8649	3	1	6	1
d__Bacteria;p__Bacteroidota;c__Bacteroidia;o__Cytophagales;f__Bernardetiaceae	5	1	6	1
d__Bacteria;p__Bacteroidota;c__Bacteroidia;o__Cytophagales;f__Cytophagaceae	4	1	6	1
d__Bacteria;p__Bacteroidota;c__Bacteroidia;o__Cytophagales;f__Microscillaceae	4	1	6	1
d__Bacteria;p__Bacteroidota;c__Bacteroidia;o__Cytophagales;f__Thermonemataceae	3	1	6	1
d__Bacteria;p__Bacteroidota;c__Bacteroidia;o__Flavobacteriales;f__Blattabacteriaceae	13	1	6	1
d__Bacteria;p__Bacteroidota;c__Bacteroidia;o__Flavobacteriales;f__GCA-2746335	1	1	6	1
d__Bacteria;p__Bacteroidota;c__Bacteroidia;o__Flavobacteriales;f__Ichthyobacteriaceae	1	1	6	1
d__Bacteria;p__Bacteroidota;c__Bacteroidia;o__Flavobacteriales;f__UBA10066	10	1	6	1
d__Bacteria;p__Desulfobacterota;c__Syntrophia;o__Syntrophales;f__MLS-D	1	1	6	1
d__Bacteria;p__Firmicutes_A;c__Clostridia;o__Christensenellales;f__UBA1431	1	1	6	1
d__Bacteria;p__Firmicutes_A;c__Clostridia;o__Clostridiales;f__Clostridiaceae	14	1	6	1
d__Bacteria;p__Firmicutes_A;c__Clostridia;o__Tissierellales;f__Sedimentibacteraceae	2	1	6	1
d__Bacteria;p__Firmicutes_B;c__Dehalobacteriia;o__UBA4068;f__UBA5755	1	1	6	1
d__Bacteria;p__Proteobacteria;c__Gammaproteobacteria;o__GCA-2400775;f__GCA-2400775	1	1	6	1
d__Bacteria;p__RBG-13-66-14;c__RBG-13-66-14;o__RBG-13-66-14;f__RBG-13-66-14	1	1	6	1
d__Bacteria;p__Verrucomicrobiota;c__Verrucomicrobiae;o__Chthoniobacterales;f__Xiphinematobacteraceae	1	1	6	1
d__Bacteria;p__Verrucomicrobiota_A;c__Chlamydiia;o__Parachlamydiales;f__Waddliaceae	1	1	6	1
d__Archaea;p__Halobacterota;c__Methanonatronarchaeia;o__Methanonatronarchaeales;f__Methanonatronarchaeaceae	1	1	5	1
d__Archaea;p__Thermoplasmatota;c__Poseidoniia;o__Poseidoniales;f__Poseidoniaceae	1	1	5	1
d__Bacteria;p__Actinobacteriota;c__Acidimicrobiia;o__Microtrichales;f__UBA8592	1	1	5	1
d__Bacteria;p__Armatimonadota;c__Abditibacteria;o__Abditibacteriales;f__Abditibacteriaceae	1	1	5	1
d__Bacteria;p__Armatimonadota;c__Chthonomonadetes;o__Chthonomonadales;f__Chthonomonadaceae	1	1	5	1
d__Bacteria;p__Bacteroidota;c__Bacteroidia;o__Cytophagales;f__UBA9547	1	1	5	1
d__Bacteria;p__Bacteroidota;c__Bacteroidia;o__Flavobacteriales;f__NORP154	1	1	5	1
d__Bacteria;p__Bacteroidota;c__Kapabacteria;o__Kapabacteriales;f__UBA4661	1	1	5	1
d__Bacteria;p__Bdellovibrionota;c__Bdellovibrionia;o__Bdellovibrionales;f__1-14-0-10-45-34	1	1	5	1
d__Bacteria;p__Bdellovibrionota_B;c__Oligoflexia;o__Oligoflexales;f__Bin106	1	1	5	1
d__Bacteria;p__Bdellovibrionota_B;c__Oligoflexia;o__Silvanigrellales;f__Silvanigrellaceae	1	1	5	1
d__Bacteria;p__Bdellovibrionota_B;c__UBA2361;o__UBA2361;f__UBA2361	1	1	5	1
d__Bacteria;p__Chloroflexota;c__Anaerolineae;o__UBA3071;f__UBA3071	1	1	5	1
d__Bacteria;p__Chloroflexota;c__Chloroflexia;o__Chloroflexales;f__Herpetosiphonaceae	1	1	5	1
d__Bacteria;p__Chloroflexota;c__Chloroflexia;o__Thermobaculales;f__Thermobaculaceae	1	1	5	1
d__Bacteria;p__Chloroflexota;c__Chloroflexia;o__Thermomicrobiales;f__Thermomicrobiaceae	7	1	5	1
d__Bacteria;p__Chloroflexota;c__Dehalococcoidia;o__Dehalococcoidales;f__UBA2162	2	1	5	1
d__Bacteria;p__Chloroflexota;c__Dehalococcoidia;o__GCA-2717565;f__GCA-2717565	1	1	5	1
d__Bacteria;p__Chloroflexota;c__Dehalococcoidia;o__SAR202;f__GCA-002694895	3	1	5	1
d__Bacteria;p__Chloroflexota;c__Dehalococcoidia;o__SAR202;f__GCA-002723415	2	1	5	1
d__Bacteria;p__Chloroflexota;c__Dehalococcoidia;o__SAR202;f__GCA-2719675	1	1	5	1
d__Bacteria;p__Chloroflexota;c__Dehalococcoidia;o__SAR202;f__GCA-2722455	1	1	5	1
d__Bacteria;p__Chloroflexota;c__Dehalococcoidia;o__SAR202;f__UBA2962	2	1	5	1
d__Bacteria;p__Chloroflexota;c__Dehalococcoidia;o__SAR202-VII-2;f__SAR202-VII-2	1	1	5	1
d__Bacteria;p__Chloroflexota;c__Dehalococcoidia;o__UBA1127;f__GCA-2717925	1	1	5	1
d__Bacteria;p__Chloroflexota;c__Dehalococcoidia;o__UBA1127;f__HRBIN23	1	1	5	1
d__Bacteria;p__Chloroflexota;c__Dehalococcoidia;o__UBA1127;f__UBA1127	1	1	5	1
d__Bacteria;p__Chloroflexota;c__Dehalococcoidia;o__UBA1151;f__Bin127	12	1	5	1
d__Bacteria;p__Chloroflexota;c__Dehalococcoidia;o__UBA1151;f__TMED-70	14	1	5	1
d__Bacteria;p__Chloroflexota;c__Dehalococcoidia;o__UBA1151;f__UBA1151	2	1	5	1
d__Bacteria;p__Chloroflexota;c__Dehalococcoidia;o__UBA2963;f__GCA-2719775	1	1	5	1
d__Bacteria;p__Chloroflexota;c__Dehalococcoidia;o__UBA2963;f__UBA2963	4	1	5	1
d__Bacteria;p__Chloroflexota;c__Dehalococcoidia;o__UBA2985;f__UBA2985	1	1	5	1
d__Bacteria;p__Chloroflexota;c__Dehalococcoidia;o__UBA3495;f__GCA-2712585	1	1	5	1
d__Bacteria;p__Chloroflexota;c__Dehalococcoidia;o__UBA3495;f__UBA2588	3	1	5	1
d__Bacteria;p__Chloroflexota;c__Dehalococcoidia;o__UBA3495;f__UBA3495	20	1	5	1
d__Bacteria;p__Chloroflexota;c__Dehalococcoidia;o__UBA6926;f__UBA6926	1	1	5	1
d__Bacteria;p__Chloroflexota;c__Dehalococcoidia;o__UBA6952;f__QGNO01	1	1	5	1
d__Bacteria;p__Chloroflexota_B;c__UBA11872;o__UBA11872;f__UBA11872	1	1	5	1
d__Bacteria;p__Cyanobacteria;c__Vampirovibrionia;o__Caenarcaniphilales;f__2-02-FULL-35-15	2	1	5	1
d__Bacteria;p__Dadabacteria;c__UBA1144;o__UBA1144;f__UBA1144	9	1	5	1
d__Bacteria;p__Deinococcota;c__Deinococci;o__Deinococcales;f__Trueperaceae	3	1	5	1
d__Bacteria;p__Desulfobacterota;c__Syntrophia;o__Syntrophales;f__UBA4778	1	1	5	1
d__Bacteria;p__Fibrobacterota;c__Chitinivibrionia;o__Chitinivibrionales;f__Chitinispirillaceae	1	1	5	1
d__Bacteria;p__Firmicutes;c__Bacilli;o__Bacillales;f__Bacillaceae_G	3	1	5	1
d__Bacteria;p__Firmicutes_B;c__Syntrophomonadia;o__Thermacetogeniales;f__50-218	1	1	5	1
d__Bacteria;p__Margulisbacteria;c__ZB3;o__UBA817;f__AG-410-N11	1	1	5	1
d__Bacteria;p__Margulisbacteria;c__ZB3;o__UBA817;f__GCA-002719695	4	1	5	1
d__Bacteria;p__Marinisomatota;c__Marinisomatia;o__Marinisomatales;f__Marinisomataceae	6	1	5	1
d__Bacteria;p__Marinisomatota;c__Marinisomatia;o__SCGC-AAA003-L08;f__GCA-002719095	2	1	5	1
d__Bacteria;p__Omnitrophota;c__koll11;o__1-14-0-20-64-10;f__1-14-0-20-64-10	1	1	5	1
d__Bacteria;p__Planctomycetota;c__Phycisphaerae;o__SM23-33;f__SM23-33	4	1	5	1
d__Bacteria;p__Proteobacteria;c__Alphaproteobacteria;o__Rhizobiales;f__GCA-2746425	1	1	5	1
d__Bacteria;p__Proteobacteria;c__Alphaproteobacteria;o__Rhodospirillales_A;f__UBA3470	1	1	5	1
d__Bacteria;p__Proteobacteria;c__Gammaproteobacteria;o__Cardiobacteriales;f__Cardiobacteriaceae	2	1	5	1
d__Bacteria;p__UBA10199;c__UBA10199;o__2-02-FULL-44-16;f__2-02-FULL-44-16	2	1	5	1
d__Bacteria;p__Verrucomicrobiota;c__Verrucomicrobiae;o__Chthoniobacterales;f__Terrimicrobiaceae	4	1	5	1
d__Bacteria;p__Verrucomicrobiota;c__Verrucomicrobiae;o__Methylacidiphilales;f__UBA1321	3	1	5	1
d__Bacteria;p__Verrucomicrobiota;c__Verrucomicrobiae;o__Methylacidiphilales;f__UBA3015	3	1	5	1
d__Bacteria;p__Verrucomicrobiota;c__Verrucomicrobiae;o__Opitutales;f__UBA2987	2	1	5	1
d__Bacteria;p__Verrucomicrobiota;c__Verrucomicrobiae;o__Opitutales;f__UBA3534	1	1	5	1
d__Bacteria;p__Actinobacteriota;c__Acidimicrobiia;o__Acidimicrobiales;f__RAAP-2	2	1	4	1
d__Bacteria;p__Actinobacteriota;c__Actinobacteria;o__Mycobacteriales;f__Nakamurellaceae	3	1	4	1
d__Bacteria;p__Actinobacteriota;c__Actinobacteria;o__Mycobacteriales;f__Pseudonocardiaceae	5	1	4	1
d__Bacteria;p__Bdellovibrionota;c__UBA2394;o__UBA2428;f__UBA2428	1	1	4	1
d__Bacteria;p__Chloroflexota;c__Dehalococcoidia;o__SAR202;f__UBA6927	1	1	4	1
d__Bacteria;p__Coprothermobacterota;c__Coprothermobacteria;o__Coprothermobacterales;f__Coprothermobacteraceae	3	1	4	1
d__Bacteria;p__Firmicutes;c__Bacilli;o__Lactobacillales;f__Aerococcaceae	20	1	4	1
d__Bacteria;p__Firmicutes;c__Bacilli;o__Lactobacillales;f__Carnobacteriaceae	15	1	4	1
d__Bacteria;p__Firmicutes;c__Bacilli;o__Lactobacillales;f__Catellicoccaceae	1	1	4	1
d__Bacteria;p__Firmicutes;c__Bacilli;o__Mycoplasmatales;f__Mycoplasmataceae	2	1	4	1
d__Bacteria;p__Firmicutes;c__Bacilli;o__RF39;f__CAG-611	2	1	4	1
d__Bacteria;p__Firmicutes;c__Bacilli;o__RFN20;f__CAG-288	3	1	4	1
d__Bacteria;p__Firmicutes_A;c__Clostridia;o__Christensenellales;f__CAG-138	4	1	4	1
d__Bacteria;p__Firmicutes_A;c__Clostridia;o__Lachnospirales;f__UBA1390	1	1	4	1
d__Bacteria;p__Firmicutes_A;c__Clostridia;o__Lachnospirales;f__Vallitaleaceae	4	1	4	1
d__Bacteria;p__Firmicutes_A;c__Clostridia;o__Lutisporales;f__Lutisporaceae	1	1	4	1
d__Bacteria;p__Firmicutes_A;c__Clostridia;o__Oscillospirales;f__Oscillospiraceae	30	1	4	1
d__Bacteria;p__Firmicutes_A;c__Clostridia;o__Saccharofermentanales;f__Fastidiosipilaceae	1	1	4	1
d__Bacteria;p__Firmicutes_A;c__Clostridia;o__Saccharofermentanales;f__Saccharofermentanaceae	2	1	4	1
d__Bacteria;p__Firmicutes_C;c__Negativicutes;o__Veillonellales;f__Veillonellaceae	13	1	4	1
d__Bacteria;p__Firmicutes_E;c__Sulfobacillia;o__Sulfobacillales;f__Sulfobacillaceae	4	1	4	1
d__Bacteria;p__Firmicutes_I;c__Bacilli_A;o__Paenibacillales;f__Paenibacillaceae	17	1	4	1
d__Bacteria;p__Firmicutes_I;c__Bacilli_A;o__Thermoactinomycetales;f__Thermoactinomycetaceae	2	1	4	1
d__Bacteria;p__Fusobacteriota;c__Fusobacteriia;o__Fusobacteriales;f__Fusobacteriaceae	15	1	4	1
d__Bacteria;p__Myxococcota;c__UBA9042;o__UBA9042;f__UBA9042	1	1	4	1
d__Bacteria;p__Patescibacteria;c__Paceibacteria;o__UBA9983_A;f__UBA2163	1	1	4	1
d__Bacteria;p__Patescibacteria;c__Paceibacteria_A;o__Moranbacterales;f__2-12-FULL-40-10	1	1	4	1
d__Bacteria;p__Patescibacteria;c__Saccharimonadia;o__Saccharimonadales;f__Saccharimonadaceae	9	1	4	1
d__Bacteria;p__Proteobacteria;c__Alphaproteobacteria;o__Micavibrionales;f__Micavibrionaceae	8	1	4	1
d__Bacteria;p__Proteobacteria;c__Alphaproteobacteria;o__Parvibaculales;f__Parvibaculaceae	3	1	4	1
d__Bacteria;p__Proteobacteria;c__Alphaproteobacteria;o__RF32;f__CAG-239	2	1	4	1
d__Bacteria;p__Proteobacteria;c__Alphaproteobacteria;o__UBA9655;f__UBA9655	2	1	4	1
d__Bacteria;p__Proteobacteria;c__Gammaproteobacteria;o__Enterobacterales;f__DM2	1	1	4	1
d__Bacteria;p__Proteobacteria;c__Gammaproteobacteria;o__Francisellales;f__Francisellaceae	2	1	4	1
d__Bacteria;p__Proteobacteria;c__Gammaproteobacteria;o__UBA7916;f__GCA-002691585	2	1	4	1
d__Bacteria;p__Proteobacteria;c__Gammaproteobacteria;o__UBA7916;f__UBA1515	1	1	4	1
d__Bacteria;p__Proteobacteria;c__Gammaproteobacteria;o__UBA7916;f__UBA6594	1	1	4	1
d__Bacteria;p__Proteobacteria;c__Gammaproteobacteria;o__UBA7916;f__UBA729	1	1	4	1
d__Bacteria;p__Verrucomicrobiota;c__Kiritimatiellae;o__LD1-PB3;f__Lenti-01	1	1	4	1
d__Archaea;p__Altiarchaeota;c__Altiarchaeia;o__Altiarchaeales;f__Altiarchaeaceae	2	1	3	1
d__Archaea;p__Altiarchaeota;c__Altiarchaeia;o__GCA-002841105;f__GCA-002841105	1	1	3	1
d__Archaea;p__Crenarchaeota;c__Nitrososphaeria;o__Nitrososphaerales;f__Nitrosopumilaceae	1	1	3	1
d__Archaea;p__Euryarchaeota;c__Methanobacteria;o__Methanobacteriales;f__Methanobacteriaceae	4	1	3	1
d__Archaea;p__Euryarchaeota;c__Thermococci;o__Methanofastidiosales;f__Methanofastidiosaceae	1	1	3	1
d__Archaea;p__Euryarchaeota;c__Thermococci;o__Thermococcales;f__Thermococcaceae	3	1	3	1
d__Archaea;p__Halobacterota;c__Halobacteria;o__Halobacteriales;f__Haloarculaceae	2	1	3	1
d__Archaea;p__Halobacterota;c__Halobacteria;o__Halobacteriales;f__Haloferacaceae	2	1	3	1
d__Archaea;p__Halobacterota;c__Halobacteria;o__Halobacteriales;f__Natrialbaceae	6	1	3	1
d__Archaea;p__Halobacterota;c__Methanomicrobia;o__Methanomicrobiales;f__Methanofollaceae	1	1	3	1
d__Archaea;p__Nanoarchaeota;c__Nanoarchaeia;o__Woesearchaeales;f__GW2011-AR15	1	1	3	1
d__Archaea;p__Nanoarchaeota;c__Nanoarchaeia;o__Woesearchaeales;f__GW2011-AR9	1	1	3	1
d__Archaea;p__Thermoplasmatota;c__Thermoplasmata;o__UBA184;f__UBA184	1	1	3	21
d__Bacteria;p__Actinobacteriota;c__Actinobacteria;o__Actinomycetales;f__Beutenbergiaceae	1	1	3	1
d__Bacteria;p__Actinobacteriota;c__Actinobacteria;o__Actinomycetales;f__Bifidobacteriaceae	37	1	3	1
d__Bacteria;p__Actinobacteriota;c__Actinobacteria;o__Actinomycetales;f__Brevibacteriaceae	2	1	3	1
d__Bacteria;p__Actinobacteriota;c__Actinobacteria;o__Actinomycetales;f__Dermabacteraceae	4	1	3	1
d__Bacteria;p__Actinobacteriota;c__Actinobacteria;o__Actinomycetales;f__Micrococcaceae	15	1	3	1
d__Bacteria;p__Actinobacteriota;c__Actinobacteria;o__Mycobacteriales;f__Antricoccaceae	1	1	3	1
d__Bacteria;p__Actinobacteriota;c__Actinobacteria;o__Mycobacteriales;f__Micromonosporaceae	37	1	3	1
d__Bacteria;p__Actinobacteriota;c__Actinobacteria;o__Streptosporangiales;f__Streptosporangiaceae	3	1	3	1
d__Bacteria;p__Actinobacteriota;c__Coriobacteriia;o__Coriobacteriales;f__Atopobiaceae	2	1	3	1
d__Bacteria;p__Actinobacteriota;c__Coriobacteriia;o__Coriobacteriales;f__QAMH01	1	1	3	1
d__Bacteria;p__Bacteroidota;c__Bacteroidia;o__Bacteroidales;f__Coprobacteraceae	1	1	3	1
d__Bacteria;p__Chloroflexota;c__Dehalococcoidia;o__GIF9;f__AB-539-J10	1	1	3	1
d__Bacteria;p__Chloroflexota;c__Dehalococcoidia;o__GIF9;f__UBA5629	2	1	3	1
d__Bacteria;p__Chloroflexota;c__Dehalococcoidia;o__UBA6952;f__UBA6952	1	1	3	1
d__Bacteria;p__Chloroflexota_A;c__Ellin6529;o__P2-11E;f__P2-11E	1	1	3	1
d__Bacteria;p__Cyanobacteria;c__Cyanobacteriia;o__Cyanobacteriales;f__Gloeocapsaceae	1	1	3	1
d__Bacteria;p__Cyanobacteria;c__Cyanobacteriia;o__Cyanobacteriales;f__Microcystaceae	2	1	3	1
d__Bacteria;p__Cyanobacteria;c__Cyanobacteriia;o__Synechococcales;f__Cyanobiaceae	1	1	3	1
d__Bacteria;p__Cyanobacteria;c__Cyanobacteriia;o__Synechococcales;f__Synechococcaceae	1	1	3	1
d__Bacteria;p__Cyanobacteria;c__Vampirovibrionia;o__Gastranaerophilales;f__Gastranaerophilaceae	4	1	3	1
d__Bacteria;p__Dependentiae;c__Babeliae;o__Babeliales;f__Vermiphilaceae	1	1	3	1
d__Bacteria;p__Desulfobacterota;c__Syntrophia;o__Syntrophales;f__Fen-1087	1	1	3	1
d__Bacteria;p__Dormibacterota;c__Dormibacteria;o__UBA8260;f__UBA8260	7	1	3	1
d__Bacteria;p__Firmicutes;c__Bacilli;o__Acholeplasmatales;f__Acholeplasmataceae	2	1	3	1
d__Bacteria;p__Firmicutes;c__Bacilli;o__Acholeplasmatales;f__CAG-307	1	1	3	1
d__Bacteria;p__Firmicutes;c__Bacilli;o__Bacillales;f__Alkalibacillaceae	1	1	3	1
d__Bacteria;p__Firmicutes;c__Bacilli;o__Bacillales;f__Amphibacillaceae	8	1	3	1
d__Bacteria;p__Firmicutes;c__Bacilli;o__Bacillales;f__Caldibacillaceae	3	1	3	1
d__Bacteria;p__Firmicutes;c__Bacilli;o__Bacillales;f__Sporolactobacillaceae	2	1	3	1
d__Bacteria;p__Firmicutes;c__Bacilli;o__Erysipelotrichales;f__Erysipelatoclostridiaceae	7	1	3	1
d__Bacteria;p__Firmicutes;c__Bacilli;o__Izemoplasmatales;f__Izemoplasmataceae	2	1	3	1
d__Bacteria;p__Firmicutes;c__Bacilli;o__Izemoplasmatales;f__UBA5603	2	1	3	1
d__Bacteria;p__Firmicutes;c__Bacilli;o__Lactobacillales;f__Vagococcaceae	2	1	3	1
d__Bacteria;p__Firmicutes;c__Bacilli;o__ML615J-28;f__CAG-313	2	1	3	1
d__Bacteria;p__Firmicutes;c__Bacilli;o__ML615J-28;f__CAG-698	1	1	3	1
d__Bacteria;p__Firmicutes;c__Bacilli;o__Mycoplasmatales;f__GCF-1484045	1	1	3	1
d__Bacteria;p__Firmicutes;c__Bacilli;o__Mycoplasmatales;f__Metamycoplasmataceae	1	1	3	1
d__Bacteria;p__Firmicutes;c__Bacilli;o__RF39;f__CAG-302	1	1	3	1
d__Bacteria;p__Firmicutes;c__Bacilli;o__RF39;f__CAG-433	1	1	3	1
d__Bacteria;p__Firmicutes;c__Bacilli;o__RFN20;f__CAG-631	1	1	3	1
d__Bacteria;p__Firmicutes;c__Bacilli;o__Staphylococcales;f__Salinicoccaceae	3	1	3	1
d__Bacteria;p__Firmicutes;c__Bacilli;o__Staphylococcales;f__Staphylococcaceae	5	1	3	1
d__Bacteria;p__Firmicutes_A;c__Clostridia;o__4C28d-15;f__UBA1242	1	1	3	1
d__Bacteria;p__Firmicutes_A;c__Clostridia;o__Eubacteriales;f__Eubacteriaceae	5	1	3	1
d__Bacteria;p__Firmicutes_A;c__Clostridia;o__Eubacteriales;f__Garciellaceae	1	1	3	1
d__Bacteria;p__Firmicutes_A;c__Clostridia;o__Lachnospirales;f__Anaerotignaceae	3	1	3	1
d__Bacteria;p__Firmicutes_A;c__Clostridia;o__Lachnospirales;f__CAG-274	1	1	3	1
d__Bacteria;p__Firmicutes_A;c__Clostridia;o__Lachnospirales;f__Cellulosilyticaceae	3	1	3	1
d__Bacteria;p__Firmicutes_A;c__Clostridia;o__Lachnospirales;f__Vallitaleaceae_A	1	1	3	1
d__Bacteria;p__Firmicutes_A;c__Clostridia;o__Monoglobales;f__UBA1381	1	1	3	1
d__Bacteria;p__Firmicutes_A;c__Clostridia;o__Oscillospirales;f__Ruminococcaceae	2	1	3	1
d__Bacteria;p__Firmicutes_A;c__Clostridia;o__Peptostreptococcales;f__DTU036	1	1	3	1
d__Bacteria;p__Firmicutes_A;c__Clostridia;o__Peptostreptococcales;f__Filifactoraceae	1	1	3	1
d__Bacteria;p__Firmicutes_A;c__Clostridia;o__Peptostreptococcales;f__Peptostreptococcaceae	3	1	3	1
d__Bacteria;p__Firmicutes_A;c__Clostridia;o__Saccharofermentanales;f__DTU023	1	1	3	1
d__Bacteria;p__Firmicutes_A;c__Clostridia;o__Saccharofermentanales;f__Mageeibacillaceae	1	1	3	1
d__Bacteria;p__Firmicutes_A;c__Clostridia;o__TANB77;f__CAG-508	7	1	3	1
d__Bacteria;p__Firmicutes_A;c__Clostridia;o__Tissierellales;f__Ezakiellaceae	2	1	3	1
d__Bacteria;p__Firmicutes_A;c__Clostridia;o__Tissierellales;f__Peptoniphilaceae	8	1	3	1
d__Bacteria;p__Firmicutes_A;c__Mahellia;o__Caldicoprobacterales;f__DTU083	1	1	3	1
d__Bacteria;p__Firmicutes_A;c__Thermoanaerobacteria;o__Caldanaerobiales;f__UBA4877	1	1	3	1
d__Bacteria;p__Firmicutes_A;c__Thermoanaerobacteria;o__Thermoanaerobacterales;f__Thermoanaerobacteraceae	6	1	3	1
d__Bacteria;p__Firmicutes_B;c__TC1;o__TC1;f__UBA5767	1	1	3	1
d__Bacteria;p__Firmicutes_I;c__Bacilli_A;o__Rubeoparvulales;f__Rubeoparvulaceae	1	1	3	1
d__Bacteria;p__Firmicutes_I;c__Bacilli_A;o__Tepidibacillales;f__Tepidibacillaceae	2	1	3	1
d__Bacteria;p__Firmicutes_K;c__Alicyclobacillia;o__Tumebacillales;f__Tumebacillaceae	1	1	3	1
d__Bacteria;p__Fusobacteriota;c__Fusobacteriia;o__Fusobacteriales;f__Leptotrichiaceae	11	1	3	1
d__Bacteria;p__Margulisbacteria;c__ZB3;o__UBA6595;f__UBA6595	1	1	3	1
d__Bacteria;p__Patescibacteria;c__ABY1;o__BM507;f__UBA917	1	1	3	1
d__Bacteria;p__Patescibacteria;c__ABY1;o__SG8-24;f__GWF2-40-263	1	1	3	1
d__Bacteria;p__Patescibacteria;c__ABY1;o__SG8-24;f__UBA11717	1	1	3	1
d__Bacteria;p__Patescibacteria;c__ABY1;o__UBA11705;f__UBA11705	1	1	3	1
d__Bacteria;p__Patescibacteria;c__ABY1;o__UBA9570;f__XYC2-FULL-38-9	1	1	3	1
d__Bacteria;p__Patescibacteria;c__Gracilibacteria;o__BD1-5;f__UBA6164	1	1	3	1
d__Bacteria;p__Patescibacteria;c__Gracilibacteria;o__GCA-2401425;f__GCA-2401425	1	1	3	1
d__Bacteria;p__Patescibacteria;c__Gracilibacteria;o__Peribacterales;f__Peribacteraceae	3	1	3	1
d__Bacteria;p__Patescibacteria;c__Gracilibacteria;o__UBA1369;f__UBA12473	1	1	3	1
d__Bacteria;p__Patescibacteria;c__Paceibacteria;o__2-02-FULL-40-12;f__GWA2-44-9	1	1	3	1
d__Bacteria;p__Patescibacteria;c__Paceibacteria;o__Portnoybacterales;f__PFDW01	1	1	3	1
d__Bacteria;p__Patescibacteria;c__Paceibacteria;o__Portnoybacterales;f__UBA2143	1	1	3	1
d__Bacteria;p__Patescibacteria;c__Paceibacteria;o__Sungbacterales;f__GWA2-42-14	1	1	3	1
d__Bacteria;p__Patescibacteria;c__Paceibacteria;o__UBA9983_A;f__UBA1006	1	1	3	1
d__Bacteria;p__Patescibacteria;c__Paceibacteria_A;o__Moranbacterales;f__UBA1568	3	1	3	1
d__Bacteria;p__Patescibacteria;c__Saccharimonadia;o__Saccharimonadales;f__UBA4665	1	1	3	1
d__Bacteria;p__Proteobacteria;c__Alphaproteobacteria;o__Caedimonadales;f__UBA1908	1	1	3	1
d__Bacteria;p__Proteobacteria;c__Alphaproteobacteria;o__GCA-2731375;f__GCA-2731375	1	1	3	1
d__Bacteria;p__Proteobacteria;c__Alphaproteobacteria;o__Paracaedibacterales;f__Paracaedibacteraceae	1	1	3	1
d__Bacteria;p__Proteobacteria;c__Alphaproteobacteria;o__RF32;f__UBA3637	1	1	3	1
d__Bacteria;p__Proteobacteria;c__Alphaproteobacteria;o__Rhizobiales;f__TMED25	1	1	3	1
d__Bacteria;p__Proteobacteria;c__Alphaproteobacteria;o__Rhodospirillales_A;f__2-02-FULL-58-16_A	1	1	3	1
d__Bacteria;p__Proteobacteria;c__Alphaproteobacteria;o__Rhodospirillales_A;f__GCA-2722175	1	1	3	1
d__Bacteria;p__Proteobacteria;c__Gammaproteobacteria;o__Berkiellales;f__Berkiellaceae	1	1	3	1
d__Bacteria;p__Proteobacteria;c__Gammaproteobacteria;o__Berkiellales;f__GCA-2708265	1	1	3	1
d__Bacteria;p__Proteobacteria;c__Gammaproteobacteria;o__Burkholderiales;f__Chitinimonadaceae	3	1	3	1
d__Bacteria;p__Proteobacteria;c__Gammaproteobacteria;o__Burkholderiales;f__RBG-16-58-11	1	1	3	1
d__Bacteria;p__Proteobacteria;c__Gammaproteobacteria;o__GCA-002705445;f__GCA-002716945	5	1	3	1
d__Bacteria;p__Proteobacteria;c__Gammaproteobacteria;o__Halothiobacillales;f__Halothiobacillaceae	4	1	3	1
d__Bacteria;p__Proteobacteria;c__Gammaproteobacteria;o__HK1;f__HK1	1	1	3	1
d__Bacteria;p__Proteobacteria;c__Gammaproteobacteria;o__HTCC5015;f__HTCC5015	1	1	3	1
d__Bacteria;p__Proteobacteria;c__Gammaproteobacteria;o__Thiohalospirales;f__Thiohalospiraceae	1	1	3	1
d__Bacteria;p__Proteobacteria;c__Gammaproteobacteria;o__Thiomicrospirales;f__GCA-002282575	1	1	3	1
d__Bacteria;p__Proteobacteria;c__Gammaproteobacteria;o__UBA1113;f__UBA1113	1	1	3	2
d__Bacteria;p__Proteobacteria;c__Gammaproteobacteria;o__UBA5158;f__UBA5158	2	1	3	1
d__Bacteria;p__Spirochaetota;c__Brevinematia;o__Brevinematales;f__Brevinemataceae	1	1	3	1
d__Bacteria;p__Spirochaetota;c__Spirochaetia;o__Spirochaetales;f__Spirochaetaceae_B	1	1	3	1
d__Bacteria;p__Verrucomicrobiota;c__Lentisphaeria;o__UBA1407;f__UBA1407	1	1	3	1
d__Bacteria;p__Verrucomicrobiota_A;c__Chlamydiia;o__Parachlamydiales;f__Simkaniaceae	1	1	3	1
d__Bacteria;p__WOR-3_A;c__Hydrothermia;o__LBFQ01;f__LBFQ01	1	1	3	1
